# Supplementary material for: Do local and landscape context affect the attractiveness of flower gardens to bees?
Source: PLoS One. 2024 Sep 4;19(9):e0309000. doi: 10.1371/journal.pone.0309000 (PMC11373812; doi:10.1371/journal.pone.0309000)
Supplement: S1 File — (XLSX) [file pone.0309000.s001.xlsx]

## Sheet: README
Title of Dataset: Do local and landscape context affect the attractiveness of flower gardens to bees?
This dataset includes bee specimens collected in experimental research gardens and the surrounding local area.
The data are separated into two tabs 1) Specimens - a list of all specimens collected with their identifications and
2) Collections - a list of all collection events with the metadata associated.
Number of sheets: 2
Number of variables: 21
Number of cases/rows: 4104, 201
Variable List:
SurveyType: Whether this specimen/collection was in a research garden or local survey
Date: Date of collection
SamplingRound: Which round of sampling (there were 5 rounds)
Site: The location of the sampling. There are five sites: A = Arboretum, O = Organic Farm, P = Plateau, G = Gardens, C = Cumberland
Block: The experimental block. There are five blocks (1 - 5).
GardenType: The identity of the garden plot, where applicable. There are four garden types: L = Lamiaceae, A = Asteraceae, F = Fabaceae, M = Mixed
Plant Species: The short name of the plant species on which insects were collected in the garden plots. The short name is the first three letters of the genus and species epithets
Plant Long: The long plant name, which is the abbreviated genus plus the full species epithet
Unique ID: A unique identification number assigned to each insect collected
Lat: Latitude
Long: Longitude
Family: The family to which the insect specimen belongs
Genus: The genus to which the insect specimen belongs
Species: The species epithet of the specimen
Family.Genus.Species: A combined variable that includes all three of the previous taxa
Sex: The sex of the specimen. This is either M = male or F = female.
Dev2km: The percent of land use in a 2 km radius dedicated to agricultural production, based on NLCD.
ScaledPlantRichness: The scaled species richness of the plants in either the gardens or local surveys. Richness in the gardens was determined by the number of plant species in bloom at the time of collection. The richness of the local survey was ranked on a 1 - 10 scale based on observer perception.
ScaledFloralDisplay: The scaled floral display of either the garden or local surveys. Display in the gardens was determined by the number (count) of inflorescences, and the display in the local surveys was ranked from 1 -10 based on observer perception
BeeAbundance: The total number of bee specimens collected during this collection event
BeeSpRich: The total number of bee species collected during this collection event
SampleDuration: The number of minutes spent during the survey

## Sheet: Specimens
SurveyType	Date	SamplingRound	Site	Block	GardenType	Plant Species	Plant Long	Unique ID	Lat	Long	Family	Genus	Species	Family.Genus.Species	Sex
Garden	44025	1	A	4	L	Pycmut	P. muticum	202010476	35.9958	-84.2195	Apidae	Apis	mellifera	Apidae.Apis.mellifera	F
Garden	44025	1	A	4	L	Pycmut	P. muticum	202010477	35.9958	-84.2195	Apidae	Apis	mellifera	Apidae.Apis.mellifera	F
Garden	44025	1	A	4	L	Pycmut	P. muticum	202010478	35.9958	-84.2195	Apidae	Apis	mellifera	Apidae.Apis.mellifera	F
Garden	44025	1	A	4	L	Pycmut	P. muticum	202010479	35.9958	-84.2195	Apidae	Apis	mellifera	Apidae.Apis.mellifera	F
Garden	44025	1	A	4	L	Pycmut	P. muticum	202010480	35.9958	-84.2195	Apidae	Apis	mellifera	Apidae.Apis.mellifera	F
Garden	44025	1	A	4	L	Pycmut	P. muticum	202010481	35.9958	-84.2195	Apidae	Apis	mellifera	Apidae.Apis.mellifera	F
Garden	44025	1	A	4	L	Pycmut	P. muticum	202010482	35.9958	-84.2195	Apidae	Apis	mellifera	Apidae.Apis.mellifera	F
Garden	44025	1	A	4	L	Pycmut	P. muticum	202010483	35.9958	-84.2195	Apidae	Apis	mellifera	Apidae.Apis.mellifera	F
Garden	44025	1	A	4	L	Pycmut	P. muticum	202010484	35.9958	-84.2195	Apidae	Apis	mellifera	Apidae.Apis.mellifera	F
Garden	44025	1	A	4	L	Pycmut	P. muticum	202010485	35.9958	-84.2195	Apidae	Apis	mellifera	Apidae.Apis.mellifera	F
Garden	44025	1	A	4	M	Pycmut	P. muticum	202010558	35.9961	-84.2189	Apidae	Apis	mellifera	Apidae.Apis.mellifera	F
Garden	44025	1	A	4	M	Pycmut	P. muticum	202010559	35.9961	-84.2189	Apidae	Apis	mellifera	Apidae.Apis.mellifera	F
Garden	44025	1	A	4	M	Pycmut	P. muticum	202010560	35.9961	-84.2189	Apidae	Apis	mellifera	Apidae.Apis.mellifera	F
Garden	44025	1	A	4	M	Pycmut	P. muticum	202010561	35.9961	-84.2189	Apidae	Apis	mellifera	Apidae.Apis.mellifera	F
Garden	44025	1	A	4	M	Pycmut	P. muticum	202010562	35.9961	-84.2189	Apidae	Apis	mellifera	Apidae.Apis.mellifera	F
Garden	44025	1	A	4	M	Pycmut	P. muticum	202010563	35.9961	-84.2189	Apidae	Apis	mellifera	Apidae.Apis.mellifera	F
Garden	44025	1	A	4	M	Pycmut	P. muticum	202010564	35.9961	-84.2189	Apidae	Apis	mellifera	Apidae.Apis.mellifera	F
Garden	44025	1	A	4	M	Pycmut	P. muticum	202010565	35.9961	-84.2189	Apidae	Apis	mellifera	Apidae.Apis.mellifera	F
Garden	44025	1	A	4	M	Pycmut	P. muticum	202010566	35.9961	-84.2189	Apidae	Apis	mellifera	Apidae.Apis.mellifera	F
Garden	44025	1	A	4	M	Pycmut	P. muticum	202010567	35.9961	-84.2189	Apidae	Apis	mellifera	Apidae.Apis.mellifera	F
Garden	44025	1	A	4	M	Pycmut	P. muticum	202010568	35.9961	-84.2189	Apidae	Apis	mellifera	Apidae.Apis.mellifera	F
Garden	44025	1	A	4	M	Pycmut	P. muticum	202010569	35.9961	-84.2189	Apidae	Apis	mellifera	Apidae.Apis.mellifera	F
Garden	44025	1	A	4	M	Pycmut	P. muticum	202010570	35.9961	-84.2189	Apidae	Apis	mellifera	Apidae.Apis.mellifera	F
Garden	44025	1	A	4	M	Pycmut	P. muticum	202010571	35.9961	-84.2189	Apidae	Apis	mellifera	Apidae.Apis.mellifera	F
Garden	44025	1	A	4	M	Pycmut	P. muticum	202010572	35.9961	-84.2189	Apidae	Apis	mellifera	Apidae.Apis.mellifera	F
Garden	44025	1	A	4	M	Pycmut	P. muticum	202010573	35.9961	-84.2189	Apidae	Apis	mellifera	Apidae.Apis.mellifera	F
Garden	44025	1	A	4	M	Pycmut	P. muticum	202010574	35.9961	-84.2189	Apidae	Apis	mellifera	Apidae.Apis.mellifera	F
Garden	44025	1	A	4	M	Pycmut	P. muticum	202010575	35.9961	-84.2189	Apidae	Apis	mellifera	Apidae.Apis.mellifera	F
Garden	44025	1	A	4	M	Pycmut	P. muticum	202010576	35.9961	-84.2189	Apidae	Apis	mellifera	Apidae.Apis.mellifera	F
Garden	44025	1	A	4	M	Pycmut	P. muticum	202010577	35.9961	-84.2189	Apidae	Apis	mellifera	Apidae.Apis.mellifera	F
Garden	44025	1	A	4	M	Pycmut	P. muticum	202010578	35.9961	-84.2189	Apidae	Apis	mellifera	Apidae.Apis.mellifera	F
Garden	44025	1	O	5	L	Pycmut	P. muticum	202010690	35.8845	-83.9259	Apidae	Apis	mellifera	Apidae.Apis.mellifera	F
Garden	44025	1	O	5	L	Pycmut	P. muticum	202010691	35.8845	-83.9259	Apidae	Apis	mellifera	Apidae.Apis.mellifera	F
Garden	44025	1	O	5	M	Corlan	C. lanceolata	202010181	35.8842	-83.9253	Apidae	Apis	mellifera	Apidae.Apis.mellifera	F
Garden	44025	1	O	5	M	Pycmut	P. muticum	202010701	35.8842	-83.9253	Apidae	Apis	mellifera	Apidae.Apis.mellifera	F
Garden	44025	1	O	5	M	Pycmut	P. muticum	202010702	35.8842	-83.9253	Apidae	Apis	mellifera	Apidae.Apis.mellifera	F
Garden	44025	1	O	5	M	Pycmut	P. muticum	202010703	35.8842	-83.9253	Apidae	Apis	mellifera	Apidae.Apis.mellifera	F
Local	44025	1	A	4	M	NA	NA	202001007	35.9961	-84.2189	Apidae	Apis	mellifera	Apidae.Apis.mellifera	F
Local	44025	1	A	4	M	NA	NA	202001008	35.9961	-84.2189	Apidae	Apis	mellifera	Apidae.Apis.mellifera	F
Local	44025	1	A	4	M	NA	NA	202001009	35.9961	-84.2189	Apidae	Apis	mellifera	Apidae.Apis.mellifera	F
Local	44025	1	A	4	M	NA	NA	202001010	35.9961	-84.2189	Apidae	Apis	mellifera	Apidae.Apis.mellifera	F
Local	44025	1	A	4	M	NA	NA	202001011	35.9961	-84.2189	Apidae	Apis	mellifera	Apidae.Apis.mellifera	F
Local	44025	1	A	4	M	NA	NA	202001012	35.9961	-84.2189	Apidae	Apis	mellifera	Apidae.Apis.mellifera	F
Local	44025	1	A	4	M	NA	NA	202001013	35.9961	-84.2189	Apidae	Apis	mellifera	Apidae.Apis.mellifera	F
Local	44025	1	A	4	M	NA	NA	202001014	35.9961	-84.2189	Apidae	Apis	mellifera	Apidae.Apis.mellifera	F
Local	44025	1	A	4	M	NA	NA	202001015	35.9961	-84.2189	Apidae	Apis	mellifera	Apidae.Apis.mellifera	F
Local	44025	1	A	4	M	NA	NA	202001016	35.9961	-84.2189	Apidae	Apis	mellifera	Apidae.Apis.mellifera	F
Local	44025	1	A	4	M	NA	NA	202001017	35.9961	-84.2189	Apidae	Apis	mellifera	Apidae.Apis.mellifera	F
Local	44025	1	A	4	M	NA	NA	202001018	35.9961	-84.2189	Apidae	Apis	mellifera	Apidae.Apis.mellifera	F
Local	44025	1	A	4	M	NA	NA	202001019	35.9961	-84.2189	Apidae	Apis	mellifera	Apidae.Apis.mellifera	F
Local	44025	1	A	4	M	NA	NA	202001020	35.9961	-84.2189	Apidae	Apis	mellifera	Apidae.Apis.mellifera	F
Local	44025	1	A	4	M	NA	NA	202001021	35.9961	-84.2189	Apidae	Apis	mellifera	Apidae.Apis.mellifera	F
Local	44025	1	A	4	A	NA	NA	202001041	35.9965	-84.2188	Apidae	Apis	mellifera	Apidae.Apis.mellifera	F
Local	44025	1	A	4	A	NA	NA	202001042	35.9965	-84.2188	Apidae	Apis	mellifera	Apidae.Apis.mellifera	F
Local	44025	1	A	4	A	NA	NA	202001043	35.9965	-84.2188	Apidae	Apis	mellifera	Apidae.Apis.mellifera	F
Local	44025	1	A	4	A	NA	NA	202001044	35.9965	-84.2188	Apidae	Apis	mellifera	Apidae.Apis.mellifera	F
Local	44025	1	A	4	A	NA	NA	202001045	35.9965	-84.2188	Apidae	Apis	mellifera	Apidae.Apis.mellifera	F
Local	44025	1	A	4	A	NA	NA	202001046	35.9965	-84.2188	Apidae	Apis	mellifera	Apidae.Apis.mellifera	F
Local	44025	1	A	4	A	NA	NA	202001047	35.9965	-84.2188	Apidae	Apis	mellifera	Apidae.Apis.mellifera	F
Local	44025	1	A	4	A	NA	NA	202001048	35.9965	-84.2188	Apidae	Apis	mellifera	Apidae.Apis.mellifera	F
Local	44025	1	A	4	A	NA	NA	202001049	35.9965	-84.2188	Apidae	Apis	mellifera	Apidae.Apis.mellifera	F
Local	44025	1	A	4	A	NA	NA	202001050	35.9965	-84.2188	Apidae	Apis	mellifera	Apidae.Apis.mellifera	F
Local	44025	1	O	5	M	NA	NA	202001093	35.8845	-83.9251	Apidae	Apis	mellifera	Apidae.Apis.mellifera	F
Local	44025	1	O	5	M	NA	NA	202001094	35.8845	-83.9251	Apidae	Apis	mellifera	Apidae.Apis.mellifera	F
Local	44025	1	O	5	M	NA	NA	202001095	35.8845	-83.9251	Apidae	Apis	mellifera	Apidae.Apis.mellifera	F
Local	44025	1	O	5	M	NA	NA	202001096	35.8845	-83.9251	Apidae	Apis	mellifera	Apidae.Apis.mellifera	F
Local	44025	1	O	5	M	NA	NA	202001097	35.8845	-83.9251	Apidae	Apis	mellifera	Apidae.Apis.mellifera	F
Local	44025	1	O	5	M	NA	NA	202001098	35.8845	-83.9251	Apidae	Apis	mellifera	Apidae.Apis.mellifera	F
Local	44025	1	O	5	M	NA	NA	202001099	35.8845	-83.9251	Apidae	Apis	mellifera	Apidae.Apis.mellifera	F
Local	44025	1	A	4	M	NA	NA	202001000	35.9961	-84.2189	Apidae	Bombus	impatiens	Apidae.Bombus.impatiens	F
Local	44025	1	A	4	A	NA	NA	202001033	35.9965	-84.2188	Apidae	Bombus	impatiens	Apidae.Bombus.impatiens	F
Garden	44025	1	A	4	L	Pycmut	P. muticum	202008045	35.9958	-84.2195	Apidae	Ceratina	calcarata	Apidae.Ceratina.calcarata	F
Garden	44025	1	A	4	L	Pycmut	P. muticum	202008046	35.9958	-84.2195	Apidae	Ceratina	calcarata	Apidae.Ceratina.calcarata	F
Garden	44025	1	A	4	M	Pycmut	P. muticum	202008131	35.9961	-84.2189	Apidae	Ceratina	calcarata	Apidae.Ceratina.calcarata	F
Garden	44025	1	A	4	M	Pycmut	P. muticum	202008132	35.9961	-84.2189	Apidae	Ceratina	calcarata	Apidae.Ceratina.calcarata	F
Garden	44025	1	A	4	M	Pycmut	P. muticum	202008134	35.9961	-84.2189	Apidae	Ceratina	calcarata	Apidae.Ceratina.calcarata	F
Local	44025	1	O	5	F	NA	NA	202001054	35.8846	-83.9258	Apidae	Ceratina	calcarata	Apidae.Ceratina.calcarata	F
Local	44025	1	O	5	F	NA	NA	202001055	35.8846	-83.9258	Apidae	Ceratina	calcarata	Apidae.Ceratina.calcarata	F
Garden	44025	1	A	4	M	Pycmut	P. muticum	202008133	35.9961	-84.2189	Apidae	Ceratina	mikmaqi	Apidae.Ceratina.mikmaqi	F
Garden	44025	1	A	4	M	Pycmut	P. muticum	202008130	35.9961	-84.2189	Apidae	Ceratina	strenua	Apidae.Ceratina.strenua	F
Garden	44025	1	O	5	L	Phylep	P. leptophylla	202005030	35.8845	-83.9259	Apidae	Ceratina	strenua	Apidae.Ceratina.strenua	F
Local	44025	1	A	4	F	NA	NA	202001030	35.996	-84.2194	Apidae	Ceratina	strenua	Apidae.Ceratina.strenua	F
Local	44025	1	O	5	M	NA	NA	202001071	35.8845	-83.9251	Apidae	Melissodes	bimaculatus	Apidae.Melissodes.bimaculatus	F
Local	44025	1	A	4	A	NA	NA	202001032	35.9965	-84.2188	Apidae	Xylocopa	virginica	Apidae.Xylocopa.virginica	F
Garden	44025	1	A	4	M	Pycmut	P. muticum	202008139	35.9961	-84.2189	Halictidae	Augochlorella	persimilis	Halictidae.Augochlorella.persimilis	F
Garden	44025	1	O	5	L	Phylep	P. leptophylla	202005029	35.8845	-83.9259	Halictidae	Augochlorella	persimilis	Halictidae.Augochlorella.persimilis	F
Local	44025	1	O	5	F	NA	NA	202001053	35.8846	-83.9258	Halictidae	Augochlorella	persimilis	Halictidae.Augochlorella.persimilis	F
Local	44025	1	O	5	L	NA	NA	202001104	35.8848	-83.9256	Halictidae	Augochlorella	persimilis	Halictidae.Augochlorella.persimilis	F
Garden	44025	1	A	4	L	Pycmut	P. muticum	202008043	35.9958	-84.2195	Halictidae	Augochloropsis	metallica	Halictidae.Augochloropsis.metallica	F
Garden	44025	1	A	4	L	Pycmut	P. muticum	202008044	35.9958	-84.2195	Halictidae	Augochloropsis	metallica	Halictidae.Augochloropsis.metallica	M
Garden	44025	1	O	5	L	Pycmut	P. muticum	202008149	35.8845	-83.9259	Halictidae	Halictus	confusus	Halictidae.Halictus.confusus	M
Garden	44025	1	O	5	L	Pycmut	P. muticum	202008150	35.8845	-83.9259	Halictidae	Halictus	confusus	Halictidae.Halictus.confusus	M
Garden	44025	1	O	5	M	Pycmut	P. muticum	202008144	35.8842	-83.9253	Halictidae	Halictus	confusus	Halictidae.Halictus.confusus	M
Garden	44025	1	O	5	M	Pycmut	P. muticum	202008148	35.8842	-83.9253	Halictidae	Halictus	confusus	Halictidae.Halictus.confusus	M
Local	44025	1	O	5	F	NA	NA	202001051	35.8846	-83.9258	Halictidae	Halictus	confusus	Halictidae.Halictus.confusus	F
Local	44025	1	O	5	M	NA	NA	202001072	35.8845	-83.9251	Halictidae	Halictus	ligatus/poeyi	Halictidae.Halictus.ligatus/poeyi	F
Garden	44025	1	A	4	A	Helhir	H. hirsutus	202008090	35.9965	-84.2188	Halictidae	Halictus	ligatus/poeyi	Halictidae.Halictus.ligatus/poeyi	F
Garden	44025	1	A	4	A	Helhir	H. hirsutus	202008091	35.9965	-84.2188	Halictidae	Halictus	ligatus/poeyi	Halictidae.Halictus.ligatus/poeyi	F
Garden	44025	1	A	4	A	Helhir	H. hirsutus	202008092	35.9965	-84.2188	Halictidae	Halictus	ligatus/poeyi	Halictidae.Halictus.ligatus/poeyi	F
Garden	44025	1	A	4	A	Helhir	H. hirsutus	202008093	35.9965	-84.2188	Halictidae	Halictus	ligatus/poeyi	Halictidae.Halictus.ligatus/poeyi	F
Garden	44025	1	A	4	A	Helhir	H. hirsutus	202008094	35.9965	-84.2188	Halictidae	Halictus	ligatus/poeyi	Halictidae.Halictus.ligatus/poeyi	F
Garden	44025	1	A	4	M	Pycmut	P. muticum	202008136	35.9961	-84.2189	Halictidae	Halictus	ligatus/poeyi	Halictidae.Halictus.ligatus/poeyi	F
Garden	44025	1	O	5	A	Corlan	C. lanceolata	202008128	35.8845	-83.9251	Halictidae	Halictus	ligatus/poeyi	Halictidae.Halictus.ligatus/poeyi	F
Garden	44025	1	O	5	M	Corlan	C. lanceolata	202008084	35.8842	-83.9253	Halictidae	Halictus	ligatus/poeyi	Halictidae.Halictus.ligatus/poeyi	F
Garden	44025	1	O	5	M	Corlan	C. lanceolata	202008085	35.8842	-83.9253	Halictidae	Halictus	ligatus/poeyi	Halictidae.Halictus.ligatus/poeyi	F
Garden	44025	1	O	5	M	Corlan	C. lanceolata	202008086	35.8842	-83.9253	Halictidae	Halictus	ligatus/poeyi	Halictidae.Halictus.ligatus/poeyi	F
Garden	44025	1	O	5	M	Corlan	C. lanceolata	202008087	35.8842	-83.9253	Halictidae	Halictus	ligatus/poeyi	Halictidae.Halictus.ligatus/poeyi	F
Garden	44025	1	O	5	M	Pycmut	P. muticum	202008142	35.8842	-83.9253	Halictidae	Halictus	ligatus/poeyi	Halictidae.Halictus.ligatus/poeyi	M
Garden	44025	1	O	5	M	Pycmut	P. muticum	202008143	35.8842	-83.9253	Halictidae	Halictus	ligatus/poeyi	Halictidae.Halictus.ligatus/poeyi	M
Local	44025	1	A	4	A	NA	NA	202001036	35.9965	-84.2188	Halictidae	Halictus	ligatus/poeyi	Halictidae.Halictus.ligatus/poeyi	M
Local	44025	1	O	5	L	NA	NA	202001102	35.8848	-83.9256	Halictidae	Halictus	ligatus/poeyi	Halictidae.Halictus.ligatus/poeyi	M
Local	44025	1	O	5	F	NA	NA	202001059	35.8846	-83.9258	Halictidae	Lasioglossum	admirandum	Halictidae.Lasioglossum.admirandum	F
Garden	44025	1	A	4	M	Pycmut	P. muticum	202008141	35.9961	-84.2189	Halictidae	Lasioglossum	apocyni	Halictidae.Lasioglossum.apocyni	F
Local	44025	1	O	5	F	NA	NA	202001057	35.8846	-83.9258	Halictidae	Lasioglossum	apocyni	Halictidae.Lasioglossum.apocyni	F
Local	44025	1	O	5	F	NA	NA	202001063	35.8846	-83.9258	Halictidae	Lasioglossum	apocyni	Halictidae.Lasioglossum.apocyni	F
Local	44025	1	O	5	M	NA	NA	202001080	35.8845	-83.9251	Halictidae	Lasioglossum	apocyni	Halictidae.Lasioglossum.apocyni	F
Local	44025	1	O	5	M	NA	NA	202001081	35.8845	-83.9251	Halictidae	Lasioglossum	apocyni	Halictidae.Lasioglossum.apocyni	F
Local	44025	1	O	5	M	NA	NA	202001082	35.8845	-83.9251	Halictidae	Lasioglossum	apocyni	Halictidae.Lasioglossum.apocyni	F
Local	44025	1	O	5	M	NA	NA	202001088	35.8845	-83.9251	Halictidae	Lasioglossum	apocyni	Halictidae.Lasioglossum.apocyni	F
Local	44025	1	O	5	L	NA	NA	202001107	35.8848	-83.9256	Halictidae	Lasioglossum	apocyni	Halictidae.Lasioglossum.apocyni	F
Local	44025	1	O	5	A	NA	NA	202001109	35.8842	-83.9253	Halictidae	Lasioglossum	apocyni	Halictidae.Lasioglossum.apocyni	F
Garden	44025	1	A	4	A	Helhir	H. hirsutus	202008095	35.9965	-84.2188	Halictidae	Lasioglossum	callidum	Halictidae.Lasioglossum.callidum	F
Local	44025	1	A	4	F	NA	NA	202001026	35.996	-84.2194	Halictidae	Lasioglossum	callidum	Halictidae.Lasioglossum.callidum	F
Local	44025	1	A	4	F	NA	NA	202001027	35.996	-84.2194	Halictidae	Lasioglossum	callidum	Halictidae.Lasioglossum.callidum	F
Garden	44025	1	A	4	M	Pycmut	P. muticum	202008135	35.9961	-84.2189	Halictidae	Lasioglossum	coriaceum	Halictidae.Lasioglossum.coriaceum	F
Garden	44025	1	O	5	M	Corlan	C. lanceolata	202008088	35.8842	-83.9253	Halictidae	Lasioglossum	hitchensi	Halictidae.Lasioglossum.hitchensi	F
Local	44025	1	A	4	F	NA	NA	202001028	35.996	-84.2194	Halictidae	Lasioglossum	hitchensi	Halictidae.Lasioglossum.hitchensi	F
Local	44025	1	A	4	A	NA	NA	202001038	35.9965	-84.2188	Halictidae	Lasioglossum	hitchensi	Halictidae.Lasioglossum.hitchensi	F
Local	44025	1	O	5	F	NA	NA	202001056	35.8846	-83.9258	Halictidae	Lasioglossum	hitchensi	Halictidae.Lasioglossum.hitchensi	F
Local	44025	1	O	5	F	NA	NA	202001061	35.8846	-83.9258	Halictidae	Lasioglossum	hitchensi	Halictidae.Lasioglossum.hitchensi	F
Local	44025	1	A	4	M	NA	NA	202001005	35.9961	-84.2189	Halictidae	Lasioglossum	illinoense	Halictidae.Lasioglossum.illinoense	F
Garden	44025	1	A	4	M	Pycmut	P. muticum	202008140	35.9961	-84.2189	Halictidae	Lasioglossum	imitatum	Halictidae.Lasioglossum.imitatum	F
Garden	44025	1	O	5	M	Senmar	S. marilandica	202008126	35.8842	-83.9253	Halictidae	Lasioglossum	imitatum	Halictidae.Lasioglossum.imitatum	F
Local	44025	1	A	4	F	NA	NA	202001029	35.996	-84.2194	Halictidae	Lasioglossum	imitatum	Halictidae.Lasioglossum.imitatum	F
Local	44025	1	O	5	F	NA	NA	202001058	35.8846	-83.9258	Halictidae	Lasioglossum	imitatum	Halictidae.Lasioglossum.imitatum	F
Local	44025	1	O	5	F	NA	NA	202001060	35.8846	-83.9258	Halictidae	Lasioglossum	imitatum	Halictidae.Lasioglossum.imitatum	F
Local	44025	1	O	5	F	NA	NA	202001062	35.8846	-83.9258	Halictidae	Lasioglossum	imitatum	Halictidae.Lasioglossum.imitatum	F
Local	44025	1	O	5	M	NA	NA	202001086	35.8845	-83.9251	Halictidae	Lasioglossum	imitatum	Halictidae.Lasioglossum.imitatum	F
Local	44025	1	O	5	M	NA	NA	202001089	35.8845	-83.9251	Halictidae	Lasioglossum	imitatum	Halictidae.Lasioglossum.imitatum	F
Local	44025	1	O	5	M	NA	NA	202001091	35.8845	-83.9251	Halictidae	Lasioglossum	imitatum	Halictidae.Lasioglossum.imitatum	F
Local	44025	1	O	5	M	NA	NA	202001092	35.8845	-83.9251	Halictidae	Lasioglossum	imitatum	Halictidae.Lasioglossum.imitatum	F
Local	44025	1	O	5	L	NA	NA	202001106	35.8848	-83.9256	Halictidae	Lasioglossum	imitatum	Halictidae.Lasioglossum.imitatum	F
Garden	44025	1	O	5	M	Pycmut	P. muticum	202008147	35.8842	-83.9253	Halictidae	Lasioglossum	leucocomum	Halictidae.Lasioglossum.leucocomum	F
Local	44025	1	O	5	L	NA	NA	202001103	35.8848	-83.9256	Halictidae	Lasioglossum	leucocomum	Halictidae.Lasioglossum.leucocomum	F
Local	44025	1	A	4	M	NA	NA	202001001	35.9961	-84.2189	Halictidae	Lasioglossum	lustrans	Halictidae.Lasioglossum.lustrans	F
Local	44025	1	A	4	M	NA	NA	202001003	35.9961	-84.2189	Halictidae	Lasioglossum	lustrans	Halictidae.Lasioglossum.lustrans	F
Local	44025	1	A	4	M	NA	NA	202001004	35.9961	-84.2189	Halictidae	Lasioglossum	lustrans	Halictidae.Lasioglossum.lustrans	F
Local	44025	1	A	4	A	NA	NA	202001035	35.9965	-84.2188	Halictidae	Lasioglossum	lustrans	Halictidae.Lasioglossum.lustrans	F
Local	44025	1	A	4	A	NA	NA	202001037	35.9965	-84.2188	Halictidae	Lasioglossum	lustrans	Halictidae.Lasioglossum.lustrans	F
Local	44025	1	O	5	F	NA	NA	202001052	35.8846	-83.9258	Halictidae	Lasioglossum	pilosum	Halictidae.Lasioglossum.pilosum	F
Garden	44027	1	G	1	M	Pycmut	P. muticum	202008083	35.944	-83.9372	Apidae	Ceratina	sp	Apidae.Ceratina.sp	F
Garden	44039	3	P	2	L	Pycmut	P. muticum	202005881	36.0119	-85.1312	Apidae	Ceratina	sp	Apidae.Ceratina.sp	F
Garden	44039	3	C	3	M	Helocc	H. occidentalis	202008708	36.0194	-85.1299	Apidae	Ceratina	sp	Apidae.Ceratina.sp	F
Garden	44039	3	C	3	M	Helocc	H. occidentalis	202008709	36.0194	-85.1299	Apidae	Ceratina	sp	Apidae.Ceratina.sp	F
Garden	44054	5	G	1	M	Pycmut	P. muticum	202005276	35.944	-83.9372	Apidae	Ceratina	sp	Apidae.Ceratina.sp	F
Local	44025	1	O	5	M	NA	NA	202001083	35.8845	-83.9251	Halictidae	Lasioglossum	tegulare	Halictidae.Lasioglossum.tegulare	F
Local	44025	1	O	5	M	NA	NA	202001084	35.8845	-83.9251	Halictidae	Lasioglossum	tegulare	Halictidae.Lasioglossum.tegulare	F
Local	44025	1	O	5	M	NA	NA	202001085	35.8845	-83.9251	Halictidae	Lasioglossum	tegulare	Halictidae.Lasioglossum.tegulare	F
Local	44025	1	O	5	M	NA	NA	202001087	35.8845	-83.9251	Halictidae	Lasioglossum	tegulare	Halictidae.Lasioglossum.tegulare	F
Local	44025	1	O	5	M	NA	NA	202001090	35.8845	-83.9251	Halictidae	Lasioglossum	tegulare	Halictidae.Lasioglossum.tegulare	F
Local	44026	1	P	2	L	NA	NA	202001164	36.0119	-85.1312	Andrenidae	Calliopsis	andreniformis	Andrenidae.Calliopsis.andreniformis	F
Local	44026	1	P	2	L	NA	NA	202001163	36.0119	-85.1312	Apidae	Melissodes	communis	Apidae.Melissodes.communis	F
Local	44026	1	P	2	F	NA	NA	202001200	36.0114	-85.1332	Apidae	Ceratina	dupla	Apidae.Ceratina.dupla	F
Local	44026	1	P	2	F	NA	NA	202001201	36.0114	-85.1332	Apidae	Ceratina	dupla	Apidae.Ceratina.dupla	F
Local	44026	1	P	2	A	NA	NA	202001139	36.0123	-85.1334	Apidae	Bombus	griseocollis	Apidae.Bombus.griseocollis	F
Garden	44025	1	O	5	A	Corlan	C. lanceolata	202008127	35.8845	-83.9251	Halictidae	Lasioglossum	sp	Halictidae.Lasioglossum.sp	M
Local	44026	1	P	2	A	NA	NA	202001150	36.0123	-85.1334	Apidae	Apis	mellifera	Apidae.Apis.mellifera	F
Local	44026	1	P	2	A	NA	NA	202001151	36.0123	-85.1334	Apidae	Apis	mellifera	Apidae.Apis.mellifera	F
Local	44026	1	P	2	A	NA	NA	202001152	36.0123	-85.1334	Apidae	Apis	mellifera	Apidae.Apis.mellifera	F
Local	44026	1	P	2	A	NA	NA	202001153	36.0123	-85.1334	Apidae	Apis	mellifera	Apidae.Apis.mellifera	F
Local	44026	1	P	2	A	NA	NA	202001154	36.0123	-85.1334	Apidae	Apis	mellifera	Apidae.Apis.mellifera	F
Local	44026	1	P	2	A	NA	NA	202001155	36.0123	-85.1334	Apidae	Apis	mellifera	Apidae.Apis.mellifera	F
Local	44026	1	P	2	A	NA	NA	202001156	36.0123	-85.1334	Apidae	Apis	mellifera	Apidae.Apis.mellifera	F
Local	44026	1	P	2	A	NA	NA	202001157	36.0123	-85.1334	Apidae	Apis	mellifera	Apidae.Apis.mellifera	F
Local	44026	1	P	2	A	NA	NA	202001158	36.0123	-85.1334	Apidae	Apis	mellifera	Apidae.Apis.mellifera	F
Local	44026	1	P	2	A	NA	NA	202001159	36.0123	-85.1334	Apidae	Apis	mellifera	Apidae.Apis.mellifera	F
Local	44026	1	P	2	A	NA	NA	202001160	36.0123	-85.1334	Apidae	Apis	mellifera	Apidae.Apis.mellifera	F
Local	44026	1	P	2	A	NA	NA	202001161	36.0123	-85.1334	Apidae	Apis	mellifera	Apidae.Apis.mellifera	F
Local	44026	1	P	2	A	NA	NA	202001162	36.0123	-85.1334	Apidae	Apis	mellifera	Apidae.Apis.mellifera	F
Local	44026	1	P	2	L	NA	NA	202001171	36.0119	-85.1312	Apidae	Apis	mellifera	Apidae.Apis.mellifera	F
Local	44026	1	P	2	L	NA	NA	202001172	36.0119	-85.1312	Apidae	Apis	mellifera	Apidae.Apis.mellifera	F
Local	44026	1	P	2	L	NA	NA	202001173	36.0119	-85.1312	Apidae	Apis	mellifera	Apidae.Apis.mellifera	F
Local	44026	1	P	2	L	NA	NA	202001174	36.0119	-85.1312	Apidae	Apis	mellifera	Apidae.Apis.mellifera	F
Local	44026	1	P	2	L	NA	NA	202001175	36.0119	-85.1312	Apidae	Apis	mellifera	Apidae.Apis.mellifera	F
Local	44026	1	P	2	L	NA	NA	202001176	36.0119	-85.1312	Apidae	Apis	mellifera	Apidae.Apis.mellifera	F
Local	44026	1	P	2	L	NA	NA	202001177	36.0119	-85.1312	Apidae	Apis	mellifera	Apidae.Apis.mellifera	F
Local	44026	1	P	2	L	NA	NA	202001178	36.0119	-85.1312	Apidae	Apis	mellifera	Apidae.Apis.mellifera	F
Local	44026	1	P	2	L	NA	NA	202001179	36.0119	-85.1312	Apidae	Apis	mellifera	Apidae.Apis.mellifera	F
Local	44026	1	P	2	L	NA	NA	202001180	36.0119	-85.1312	Apidae	Apis	mellifera	Apidae.Apis.mellifera	F
Local	44026	1	P	2	L	NA	NA	202001181	36.0119	-85.1312	Apidae	Apis	mellifera	Apidae.Apis.mellifera	F
Local	44026	1	P	2	L	NA	NA	202001182	36.0119	-85.1312	Apidae	Apis	mellifera	Apidae.Apis.mellifera	F
Local	44026	1	P	2	L	NA	NA	202001183	36.0119	-85.1312	Apidae	Apis	mellifera	Apidae.Apis.mellifera	F
Local	44026	1	P	2	L	NA	NA	202001184	36.0119	-85.1312	Apidae	Apis	mellifera	Apidae.Apis.mellifera	F
Local	44026	1	P	2	L	NA	NA	202001185	36.0119	-85.1312	Apidae	Apis	mellifera	Apidae.Apis.mellifera	F
Local	44026	1	P	2	L	NA	NA	202001186	36.0119	-85.1312	Apidae	Apis	mellifera	Apidae.Apis.mellifera	F
Local	44026	1	P	2	L	NA	NA	202001187	36.0119	-85.1312	Apidae	Apis	mellifera	Apidae.Apis.mellifera	F
Local	44026	1	P	2	L	NA	NA	202001188	36.0119	-85.1312	Apidae	Apis	mellifera	Apidae.Apis.mellifera	F
Local	44026	1	P	2	L	NA	NA	202001189	36.0119	-85.1312	Apidae	Apis	mellifera	Apidae.Apis.mellifera	F
Local	44026	1	P	2	L	NA	NA	202001190	36.0119	-85.1312	Apidae	Apis	mellifera	Apidae.Apis.mellifera	F
Local	44026	1	P	2	L	NA	NA	202001191	36.0119	-85.1312	Apidae	Apis	mellifera	Apidae.Apis.mellifera	F
Local	44026	1	P	2	L	NA	NA	202001192	36.0119	-85.1312	Apidae	Apis	mellifera	Apidae.Apis.mellifera	F
Local	44026	1	P	2	L	NA	NA	202001193	36.0119	-85.1312	Apidae	Apis	mellifera	Apidae.Apis.mellifera	F
Local	44026	1	P	2	L	NA	NA	202001194	36.0119	-85.1312	Apidae	Apis	mellifera	Apidae.Apis.mellifera	F
Local	44026	1	P	2	L	NA	NA	202001195	36.0119	-85.1312	Apidae	Apis	mellifera	Apidae.Apis.mellifera	F
Local	44026	1	P	2	L	NA	NA	202001196	36.0119	-85.1312	Apidae	Apis	mellifera	Apidae.Apis.mellifera	F
Local	44026	1	P	2	L	NA	NA	202001197	36.0119	-85.1312	Apidae	Apis	mellifera	Apidae.Apis.mellifera	F
Local	44026	1	P	2	F	NA	NA	202001206	36.0114	-85.1332	Apidae	Apis	mellifera	Apidae.Apis.mellifera	F
Local	44026	1	P	2	F	NA	NA	202001207	36.0114	-85.1332	Apidae	Apis	mellifera	Apidae.Apis.mellifera	F
Local	44026	1	P	2	F	NA	NA	202001208	36.0114	-85.1332	Apidae	Apis	mellifera	Apidae.Apis.mellifera	F
Local	44026	1	P	2	F	NA	NA	202001209	36.0114	-85.1332	Apidae	Apis	mellifera	Apidae.Apis.mellifera	F
Local	44026	1	P	2	F	NA	NA	202001210	36.0114	-85.1332	Apidae	Apis	mellifera	Apidae.Apis.mellifera	F
Local	44026	1	P	2	F	NA	NA	202001211	36.0114	-85.1332	Apidae	Apis	mellifera	Apidae.Apis.mellifera	F
Local	44026	1	P	2	F	NA	NA	202001212	36.0114	-85.1332	Apidae	Apis	mellifera	Apidae.Apis.mellifera	F
Local	44026	1	P	2	F	NA	NA	202001213	36.0114	-85.1332	Apidae	Apis	mellifera	Apidae.Apis.mellifera	F
Local	44026	1	P	2	F	NA	NA	202001214	36.0114	-85.1332	Apidae	Apis	mellifera	Apidae.Apis.mellifera	F
Local	44026	1	P	2	M	NA	NA	202001231	36.0118	-85.1306	Apidae	Apis	mellifera	Apidae.Apis.mellifera	F
Local	44026	1	P	2	F	NA	NA	202001198	36.0114	-85.1332	Halictidae	Augochlorella	aurata	Halictidae.Augochlorella.aurata	F
Local	44026	1	P	2	F	NA	NA	202001199	36.0114	-85.1332	Halictidae	Augochlorella	aurata	Halictidae.Augochlorella.aurata	F
Local	44026	1	P	2	L	NA	NA	202001165	36.0119	-85.1312	Halictidae	Lasioglossum	callidum	Halictidae.Lasioglossum.callidum	F
Local	44026	1	P	2	L	NA	NA	202001167	36.0119	-85.1312	Halictidae	Lasioglossum	callidum	Halictidae.Lasioglossum.callidum	F
Local	44026	1	P	2	F	NA	NA	202001202	36.0114	-85.1332	Halictidae	Lasioglossum	callidum	Halictidae.Lasioglossum.callidum	F
Local	44026	1	P	2	F	NA	NA	202001204	36.0114	-85.1332	Halictidae	Halictus	confusus	Halictidae.Halictus.confusus	F
Local	44026	1	P	2	M	NA	NA	202001225	36.0118	-85.1306	Halictidae	Lasioglossum	imitatum	Halictidae.Lasioglossum.imitatum	F
Local	44026	1	P	2	L	NA	NA	202001166	36.0119	-85.1312	Halictidae	Lasioglossum	leucocomum	Halictidae.Lasioglossum.leucocomum	F
Local	44026	1	P	2	A	NA	NA	202001140	36.0123	-85.1334	Halictidae	Halictus	parallelus	Halictidae.Halictus.parallelus	F
Garden	44026	1	P	2	L	Pycmut	P. muticum	202010782	36.0119	-85.1312	Apidae	Apis	mellifera	Apidae.Apis.mellifera	F
Garden	44026	1	P	2	L	Pycmut	P. muticum	202007983	36.0119	-85.1312	Apidae	Ceratina	mikmaqi	Apidae.Ceratina.mikmaqi	F
Garden	44026	1	P	2	M	Pycmut	P. muticum	202005026	36.0118	-85.1306	Halictidae	Augochloropsis	metallica	Halictidae.Augochloropsis.metallica	M
Garden	44026	1	P	2	M	Pycmut	P. muticum	202005027	36.0118	-85.1306	Halictidae	Augochloropsis	metallica	Halictidae.Augochloropsis.metallica	M
Garden	44026	1	P	2	M	Pycmut	P. muticum	202005028	36.0118	-85.1306	Halictidae	Augochloropsis	metallica	Halictidae.Augochloropsis.metallica	M
Garden	44026	1	P	2	L	Pycmut	P. muticum	202007988	36.0119	-85.1312	Halictidae	Halictus	ligatus/poeyi	Halictidae.Halictus.ligatus/poeyi	F
Garden	44026	1	P	2	L	Pycmut	P. muticum	202007993	36.0119	-85.1312	Halictidae	Lasioglossum	admirandum	Halictidae.Lasioglossum.admirandum	F
Garden	44026	1	P	2	F	Amoher	A. herbacea	202008069	36.0114	-85.1332	Halictidae	Lasioglossum	apocyni	Halictidae.Lasioglossum.apocyni	F
Garden	44026	1	P	2	F	Baptin	B. tinctoria	202007057	36.0114	-85.1332	Halictidae	Lasioglossum	callidum	Halictidae.Lasioglossum.callidum	F
Garden	44026	1	P	2	L	Pycmut	P. muticum	202007982	36.0119	-85.1312	Halictidae	Lasioglossum	callidum	Halictidae.Lasioglossum.callidum	F
Garden	44026	1	P	2	L	Pycmut	P. muticum	202007986	36.0119	-85.1312	Halictidae	Lasioglossum	callidum	Halictidae.Lasioglossum.callidum	F
Garden	44026	1	P	2	L	Pycmut	P. muticum	202007990	36.0119	-85.1312	Halictidae	Lasioglossum	callidum	Halictidae.Lasioglossum.callidum	F
Garden	44026	1	P	2	M	Pycmut	P. muticum	202005023	36.0118	-85.1306	Halictidae	Lasioglossum	callidum	Halictidae.Lasioglossum.callidum	F
Garden	44026	1	P	2	M	Pycmut	P. muticum	202005025	36.0118	-85.1306	Halictidae	Lasioglossum	callidum	Halictidae.Lasioglossum.callidum	F
Garden	44025	1	O	5	M	Pycmut	P. muticum	202008145	35.8842	-83.9253	Halictidae	Lasioglossum	sp	Halictidae.Lasioglossum.sp	M
Garden	44025	1	O	5	M	Pycmut	P. muticum	202008146	35.8842	-83.9253	Halictidae	Lasioglossum	sp	Halictidae.Lasioglossum.sp	M
Garden	44026	1	P	2	L	Pycmut	P. muticum	202007987	36.0119	-85.1312	Halictidae	Lasioglossum	trigeminum	Halictidae.Lasioglossum.trigeminum	F
Garden	44026	1	P	2	L	Pycmut	P. muticum	202007995	36.0119	-85.1312	Halictidae	Lasioglossum	trigeminum	Halictidae.Lasioglossum.trigeminum	F
Garden	44026	1	P	2	M	Pycmut	P. muticum	202005024	36.0118	-85.1306	Halictidae	Lasioglossum	trigeminum	Halictidae.Lasioglossum.trigeminum	F
Local	44026	1	P	2	F	NA	NA	202001203	36.0114	-85.1332	Halictidae	Halictus	ligatus/poeyi	Halictidae.Halictus.ligatus/poeyi	M
Garden	44026	1	P	2	L	Pycmut	P. muticum	202007991	36.0119	-85.1312	Halictidae	Lasioglossum	sp	Halictidae.Lasioglossum.sp	M
Local	44032	2	P	2	A	NA	NA	202001495	36.0123	-85.1334	Andrenidae	Calliopsis	andreniformis	Andrenidae.Calliopsis.andreniformis	F
Local	44032	2	P	2	F	NA	NA	202001546	36.0114	-85.1332	Andrenidae	Calliopsis	andreniformis	Andrenidae.Calliopsis.andreniformis	F
Local	44032	2	P	2	F	NA	NA	202001547	36.0114	-85.1332	Andrenidae	Calliopsis	andreniformis	Andrenidae.Calliopsis.andreniformis	F
Local	44032	2	P	2	F	NA	NA	202001548	36.0114	-85.1332	Andrenidae	Calliopsis	andreniformis	Andrenidae.Calliopsis.andreniformis	F
Local	44032	2	P	2	F	NA	NA	202001549	36.0114	-85.1332	Andrenidae	Calliopsis	andreniformis	Andrenidae.Calliopsis.andreniformis	F
Local	44032	2	P	2	L	NA	NA	202001568	36.0119	-85.1312	Andrenidae	Calliopsis	andreniformis	Andrenidae.Calliopsis.andreniformis	F
Local	44032	2	P	2	L	NA	NA	202001570	36.0119	-85.1312	Andrenidae	Calliopsis	andreniformis	Andrenidae.Calliopsis.andreniformis	F
Local	44032	2	P	2	L	NA	NA	202001571	36.0119	-85.1312	Andrenidae	Calliopsis	andreniformis	Andrenidae.Calliopsis.andreniformis	F
Local	44032	2	P	2	L	NA	NA	202001572	36.0119	-85.1312	Andrenidae	Calliopsis	andreniformis	Andrenidae.Calliopsis.andreniformis	F
Local	44032	2	P	2	L	NA	NA	202001573	36.0119	-85.1312	Andrenidae	Calliopsis	andreniformis	Andrenidae.Calliopsis.andreniformis	F
Local	44032	2	P	2	A	NA	NA	202001492	36.0123	-85.1334	Apidae	Ceratina	calcarata	Apidae.Ceratina.calcarata	F
Local	44032	2	P	2	A	NA	NA	202001493	36.0123	-85.1334	Apidae	Ceratina	dupla	Apidae.Ceratina.dupla	F
Local	44032	2	P	2	F	NA	NA	202001551	36.0114	-85.1332	Apidae	Ceratina	dupla	Apidae.Ceratina.dupla	F
Local	44032	2	P	2	F	NA	NA	202001550	36.0114	-85.1332	Apidae	Ceratina	mikmaqi	Apidae.Ceratina.mikmaqi	F
Garden	44026	1	P	2	L	Pycmut	P. muticum	202007992	36.0119	-85.1312	Halictidae	Lasioglossum	sp	Halictidae.Lasioglossum.sp	M
Local	44032	2	P	2	A	NA	NA	202001502	36.0123	-85.1334	Apidae	Apis	mellifera	Apidae.Apis.mellifera	F
Local	44032	2	P	2	A	NA	NA	202001503	36.0123	-85.1334	Apidae	Apis	mellifera	Apidae.Apis.mellifera	F
Local	44032	2	P	2	A	NA	NA	202001504	36.0123	-85.1334	Apidae	Apis	mellifera	Apidae.Apis.mellifera	F
Local	44032	2	P	2	A	NA	NA	202001505	36.0123	-85.1334	Apidae	Apis	mellifera	Apidae.Apis.mellifera	F
Local	44032	2	P	2	A	NA	NA	202001506	36.0123	-85.1334	Apidae	Apis	mellifera	Apidae.Apis.mellifera	F
Local	44032	2	P	2	A	NA	NA	202001507	36.0123	-85.1334	Apidae	Apis	mellifera	Apidae.Apis.mellifera	F
Local	44032	2	P	2	A	NA	NA	202001508	36.0123	-85.1334	Apidae	Apis	mellifera	Apidae.Apis.mellifera	F
Local	44032	2	P	2	A	NA	NA	202001509	36.0123	-85.1334	Apidae	Apis	mellifera	Apidae.Apis.mellifera	F
Local	44032	2	P	2	M	NA	NA	202001539	36.0118	-85.1306	Apidae	Apis	mellifera	Apidae.Apis.mellifera	F
Local	44032	2	P	2	M	NA	NA	202001540	36.0118	-85.1306	Apidae	Apis	mellifera	Apidae.Apis.mellifera	F
Local	44032	2	P	2	F	NA	NA	202001554	36.0114	-85.1332	Apidae	Apis	mellifera	Apidae.Apis.mellifera	F
Local	44032	2	P	2	F	NA	NA	202001555	36.0114	-85.1332	Apidae	Apis	mellifera	Apidae.Apis.mellifera	F
Local	44032	2	P	2	F	NA	NA	202001556	36.0114	-85.1332	Apidae	Apis	mellifera	Apidae.Apis.mellifera	F
Local	44032	2	P	2	F	NA	NA	202001557	36.0114	-85.1332	Apidae	Apis	mellifera	Apidae.Apis.mellifera	F
Local	44032	2	P	2	F	NA	NA	202001558	36.0114	-85.1332	Apidae	Apis	mellifera	Apidae.Apis.mellifera	F
Local	44032	2	P	2	F	NA	NA	202001559	36.0114	-85.1332	Apidae	Apis	mellifera	Apidae.Apis.mellifera	F
Local	44032	2	P	2	F	NA	NA	202001560	36.0114	-85.1332	Apidae	Apis	mellifera	Apidae.Apis.mellifera	F
Local	44032	2	P	2	L	NA	NA	202001574	36.0119	-85.1312	Apidae	Apis	mellifera	Apidae.Apis.mellifera	F
Local	44032	2	P	2	L	NA	NA	202001575	36.0119	-85.1312	Apidae	Apis	mellifera	Apidae.Apis.mellifera	F
Local	44032	2	P	2	L	NA	NA	202001576	36.0119	-85.1312	Apidae	Apis	mellifera	Apidae.Apis.mellifera	F
Local	44032	2	P	2	L	NA	NA	202001577	36.0119	-85.1312	Apidae	Apis	mellifera	Apidae.Apis.mellifera	F
Local	44032	2	P	2	L	NA	NA	202001578	36.0119	-85.1312	Apidae	Apis	mellifera	Apidae.Apis.mellifera	F
Local	44032	2	P	2	L	NA	NA	202001579	36.0119	-85.1312	Apidae	Apis	mellifera	Apidae.Apis.mellifera	F
Local	44032	2	P	2	L	NA	NA	202001580	36.0119	-85.1312	Apidae	Apis	mellifera	Apidae.Apis.mellifera	F
Local	44032	2	P	2	L	NA	NA	202001581	36.0119	-85.1312	Apidae	Apis	mellifera	Apidae.Apis.mellifera	F
Local	44032	2	P	2	L	NA	NA	202001582	36.0119	-85.1312	Apidae	Apis	mellifera	Apidae.Apis.mellifera	F
Local	44032	2	P	2	L	NA	NA	202001583	36.0119	-85.1312	Apidae	Apis	mellifera	Apidae.Apis.mellifera	F
Local	44032	2	P	2	L	NA	NA	202001584	36.0119	-85.1312	Apidae	Apis	mellifera	Apidae.Apis.mellifera	F
Local	44032	2	P	2	L	NA	NA	202001585	36.0119	-85.1312	Apidae	Apis	mellifera	Apidae.Apis.mellifera	F
Local	44032	2	P	2	L	NA	NA	202001586	36.0119	-85.1312	Apidae	Apis	mellifera	Apidae.Apis.mellifera	F
Local	44032	2	P	2	L	NA	NA	202001587	36.0119	-85.1312	Apidae	Apis	mellifera	Apidae.Apis.mellifera	F
Local	44032	2	P	2	L	NA	NA	202001588	36.0119	-85.1312	Apidae	Apis	mellifera	Apidae.Apis.mellifera	F
Local	44032	2	P	2	L	NA	NA	202001589	36.0119	-85.1312	Apidae	Apis	mellifera	Apidae.Apis.mellifera	F
Local	44032	2	P	2	L	NA	NA	202001590	36.0119	-85.1312	Apidae	Apis	mellifera	Apidae.Apis.mellifera	F
Local	44032	2	P	2	L	NA	NA	202001591	36.0119	-85.1312	Apidae	Apis	mellifera	Apidae.Apis.mellifera	F
Local	44032	2	P	2	L	NA	NA	202001592	36.0119	-85.1312	Apidae	Apis	mellifera	Apidae.Apis.mellifera	F
Local	44032	2	P	2	L	NA	NA	202001593	36.0119	-85.1312	Apidae	Apis	mellifera	Apidae.Apis.mellifera	F
Local	44032	2	P	2	L	NA	NA	202001594	36.0119	-85.1312	Apidae	Apis	mellifera	Apidae.Apis.mellifera	F
Local	44032	2	P	2	L	NA	NA	202001595	36.0119	-85.1312	Apidae	Apis	mellifera	Apidae.Apis.mellifera	F
Local	44032	2	P	2	L	NA	NA	202001596	36.0119	-85.1312	Apidae	Apis	mellifera	Apidae.Apis.mellifera	F
Local	44032	2	P	2	L	NA	NA	202001597	36.0119	-85.1312	Apidae	Apis	mellifera	Apidae.Apis.mellifera	F
Local	44032	2	P	2	L	NA	NA	202001598	36.0119	-85.1312	Apidae	Apis	mellifera	Apidae.Apis.mellifera	F
Local	44032	2	P	2	L	NA	NA	202001599	36.0119	-85.1312	Apidae	Apis	mellifera	Apidae.Apis.mellifera	F
Local	44032	2	P	2	L	NA	NA	202001600	36.0119	-85.1312	Apidae	Apis	mellifera	Apidae.Apis.mellifera	F
Local	44032	2	P	2	L	NA	NA	202001601	36.0119	-85.1312	Apidae	Apis	mellifera	Apidae.Apis.mellifera	F
Local	44032	2	P	2	L	NA	NA	202001602	36.0119	-85.1312	Apidae	Apis	mellifera	Apidae.Apis.mellifera	F
Local	44032	2	P	2	L	NA	NA	202001603	36.0119	-85.1312	Apidae	Apis	mellifera	Apidae.Apis.mellifera	F
Local	44032	2	P	2	L	NA	NA	202001604	36.0119	-85.1312	Apidae	Apis	mellifera	Apidae.Apis.mellifera	F
Local	44032	2	P	2	L	NA	NA	202001605	36.0119	-85.1312	Apidae	Apis	mellifera	Apidae.Apis.mellifera	F
Local	44032	2	P	2	M	NA	NA	202001512	36.0118	-85.1306	Colletidae	Hylaeus	affinis/modestus	Colletidae.Hylaeus.affinis/modestus	F
Local	44032	2	P	2	A	NA	NA	202001489	36.0123	-85.1334	Halictidae	Lasioglossum	apocyni	Halictidae.Lasioglossum.apocyni	F
Local	44032	2	P	2	L	NA	NA	202001566	36.0119	-85.1312	Halictidae	Lasioglossum	callidum	Halictidae.Lasioglossum.callidum	F
Local	44032	2	P	2	F	NA	NA	202001545	36.0114	-85.1332	Halictidae	Halictus	confusus	Halictidae.Halictus.confusus	F
Local	44032	2	P	2	L	NA	NA	202001569	36.0119	-85.1312	Halictidae	Halictus	confusus	Halictidae.Halictus.confusus	F
Local	44032	2	P	2	A	NA	NA	202001490	36.0123	-85.1334	Halictidae	Lasioglossum	hitchensi	Halictidae.Lasioglossum.hitchensi	F
Local	44032	2	P	2	L	NA	NA	202001564	36.0119	-85.1312	Halictidae	Lasioglossum	hitchensi	Halictidae.Lasioglossum.hitchensi	F
Local	44032	2	P	2	M	NA	NA	202001514	36.0118	-85.1306	Halictidae	Lasioglossum	imitatum	Halictidae.Lasioglossum.imitatum	F
Local	44032	2	P	2	M	NA	NA	202001515	36.0118	-85.1306	Halictidae	Lasioglossum	imitatum	Halictidae.Lasioglossum.imitatum	F
Local	44032	2	P	2	M	NA	NA	202001516	36.0118	-85.1306	Halictidae	Lasioglossum	imitatum	Halictidae.Lasioglossum.imitatum	F
Local	44032	2	P	2	M	NA	NA	202001517	36.0118	-85.1306	Halictidae	Lasioglossum	imitatum	Halictidae.Lasioglossum.imitatum	F
Local	44032	2	P	2	M	NA	NA	202001518	36.0118	-85.1306	Halictidae	Lasioglossum	imitatum	Halictidae.Lasioglossum.imitatum	F
Local	44032	2	P	2	M	NA	NA	202001519	36.0118	-85.1306	Halictidae	Lasioglossum	imitatum	Halictidae.Lasioglossum.imitatum	F
Local	44032	2	P	2	M	NA	NA	202001520	36.0118	-85.1306	Halictidae	Lasioglossum	imitatum	Halictidae.Lasioglossum.imitatum	F
Local	44032	2	P	2	M	NA	NA	202001521	36.0118	-85.1306	Halictidae	Lasioglossum	imitatum	Halictidae.Lasioglossum.imitatum	F
Local	44032	2	P	2	M	NA	NA	202001522	36.0118	-85.1306	Halictidae	Lasioglossum	imitatum	Halictidae.Lasioglossum.imitatum	F
Local	44032	2	P	2	A	NA	NA	202001494	36.0123	-85.1334	Halictidae	Lasioglossum	leucocomum	Halictidae.Lasioglossum.leucocomum	F
Local	44032	2	P	2	F	NA	NA	202001543	36.0114	-85.1332	Halictidae	Lasioglossum	leucocomum	Halictidae.Lasioglossum.leucocomum	F
Local	44032	2	P	2	F	NA	NA	202001544	36.0114	-85.1332	Halictidae	Lasioglossum	leucocomum	Halictidae.Lasioglossum.leucocomum	F
Local	44032	2	P	2	L	NA	NA	202001567	36.0119	-85.1312	Halictidae	Lasioglossum	leucocomum	Halictidae.Lasioglossum.leucocomum	F
Local	44032	2	P	2	A	NA	NA	202001496	36.0123	-85.1334	Halictidae	Halictus	ligatus/poeyi	Halictidae.Halictus.ligatus/poeyi	F
Local	44032	2	P	2	L	NA	NA	202001563	36.0119	-85.1312	Halictidae	Lasioglossum	trigeminum	Halictidae.Lasioglossum.trigeminum	F
Local	44032	2	P	2	L	NA	NA	202001565	36.0119	-85.1312	Halictidae	Lasioglossum	trigeminum	Halictidae.Lasioglossum.trigeminum	F
Local	44027	1	G	1	M	NA	NA	202001295	35.944	-83.9372	Apidae	Ceratina	calcarata	Apidae.Ceratina.calcarata	F
Local	44027	1	G	1	M	NA	NA	202001299	35.944	-83.9372	Apidae	Ceratina	calcarata	Apidae.Ceratina.calcarata	F
Local	44027	1	G	1	L	NA	NA	202001376	35.9437	-83.9367	Apidae	Ceratina	calcarata	Apidae.Ceratina.calcarata	F
Local	44027	1	G	1	L	NA	NA	202001377	35.9437	-83.9367	Apidae	Ceratina	calcarata	Apidae.Ceratina.calcarata	F
Local	44027	1	G	1	L	NA	NA	202001382	35.9437	-83.9367	Apidae	Ceratina	calcarata	Apidae.Ceratina.calcarata	F
Local	44027	1	G	1	F	NA	NA	202001419	35.9439	-83.9394	Apidae	Ceratina	calcarata	Apidae.Ceratina.calcarata	F
Local	44027	1	G	1	M	NA	NA	202001300	35.944	-83.9372	Apidae	Ceratina	cockerelli	Apidae.Ceratina.cockerelli	F
Local	44027	1	G	1	M	NA	NA	202001301	35.944	-83.9372	Apidae	Ceratina	cockerelli	Apidae.Ceratina.cockerelli	F
Local	44027	1	G	1	M	NA	NA	202001302	35.944	-83.9372	Apidae	Ceratina	cockerelli	Apidae.Ceratina.cockerelli	F
Local	44027	1	G	1	M	NA	NA	202001303	35.944	-83.9372	Apidae	Ceratina	cockerelli	Apidae.Ceratina.cockerelli	F
Local	44027	1	G	1	M	NA	NA	202001298	35.944	-83.9372	Apidae	Ceratina	dupla	Apidae.Ceratina.dupla	F
Local	44027	1	G	1	M	NA	NA	202001324	35.944	-83.9372	Apidae	Bombus	griseocollis	Apidae.Bombus.griseocollis	F
Local	44027	1	G	1	M	NA	NA	202001315	35.944	-83.9372	Apidae	Bombus	impatiens	Apidae.Bombus.impatiens	F
Local	44027	1	G	1	M	NA	NA	202001316	35.944	-83.9372	Apidae	Bombus	impatiens	Apidae.Bombus.impatiens	F
Local	44027	1	G	1	M	NA	NA	202001317	35.944	-83.9372	Apidae	Bombus	impatiens	Apidae.Bombus.impatiens	F
Local	44027	1	G	1	M	NA	NA	202001318	35.944	-83.9372	Apidae	Bombus	impatiens	Apidae.Bombus.impatiens	F
Local	44027	1	G	1	M	NA	NA	202001319	35.944	-83.9372	Apidae	Bombus	impatiens	Apidae.Bombus.impatiens	F
Local	44027	1	G	1	M	NA	NA	202001320	35.944	-83.9372	Apidae	Bombus	impatiens	Apidae.Bombus.impatiens	F
Local	44027	1	G	1	M	NA	NA	202001321	35.944	-83.9372	Apidae	Bombus	impatiens	Apidae.Bombus.impatiens	F
Local	44027	1	G	1	M	NA	NA	202001322	35.944	-83.9372	Apidae	Bombus	impatiens	Apidae.Bombus.impatiens	F
Local	44027	1	G	1	M	NA	NA	202001323	35.944	-83.9372	Apidae	Bombus	impatiens	Apidae.Bombus.impatiens	F
Local	44027	1	G	1	L	NA	NA	202001386	35.9437	-83.9367	Apidae	Bombus	impatiens	Apidae.Bombus.impatiens	F
Local	44027	1	G	1	L	NA	NA	202001387	35.9437	-83.9367	Apidae	Bombus	impatiens	Apidae.Bombus.impatiens	F
Local	44027	1	G	1	F	NA	NA	202001429	35.9439	-83.9394	Apidae	Bombus	impatiens	Apidae.Bombus.impatiens	F
Local	44027	1	G	1	L	NA	NA	202001378	35.9437	-83.9367	Apidae	Ceratina	mikmaqi	Apidae.Ceratina.mikmaqi	F
Local	44027	1	G	1	L	NA	NA	202001380	35.9437	-83.9367	Apidae	Ceratina	mikmaqi	Apidae.Ceratina.mikmaqi	F
Local	44027	1	G	1	M	NA	NA	202001293	35.944	-83.9372	Apidae	Ceratina	strenua	Apidae.Ceratina.strenua	F
Local	44027	1	G	1	M	NA	NA	202001294	35.944	-83.9372	Apidae	Ceratina	strenua	Apidae.Ceratina.strenua	F
Local	44027	1	G	1	M	NA	NA	202001296	35.944	-83.9372	Apidae	Ceratina	strenua	Apidae.Ceratina.strenua	F
Local	44027	1	G	1	M	NA	NA	202001297	35.944	-83.9372	Apidae	Ceratina	strenua	Apidae.Ceratina.strenua	F
Local	44027	1	G	1	L	NA	NA	202001379	35.9437	-83.9367	Apidae	Ceratina	strenua	Apidae.Ceratina.strenua	F
Local	44027	1	G	1	L	NA	NA	202001381	35.9437	-83.9367	Apidae	Ceratina	strenua	Apidae.Ceratina.strenua	F
Local	44027	1	G	1	F	NA	NA	202001414	35.9439	-83.9394	Apidae	Ceratina	strenua	Apidae.Ceratina.strenua	F
Local	44027	1	G	1	F	NA	NA	202001415	35.9439	-83.9394	Apidae	Ceratina	strenua	Apidae.Ceratina.strenua	F
Local	44027	1	G	1	F	NA	NA	202001416	35.9439	-83.9394	Apidae	Ceratina	strenua	Apidae.Ceratina.strenua	F
Local	44027	1	G	1	F	NA	NA	202001417	35.9439	-83.9394	Apidae	Ceratina	strenua	Apidae.Ceratina.strenua	F
Local	44027	1	G	1	F	NA	NA	202001418	35.9439	-83.9394	Apidae	Ceratina	strenua	Apidae.Ceratina.strenua	F
Local	44027	1	G	1	A	NA	NA	202001249	35.9442	-83.9377	Apidae	Xylocopa	virginica	Apidae.Xylocopa.virginica	F
Local	44027	1	G	1	A	NA	NA	202001250	35.9442	-83.9377	Apidae	Xylocopa	virginica	Apidae.Xylocopa.virginica	F
Local	44027	1	G	1	A	NA	NA	202001251	35.9442	-83.9377	Apidae	Xylocopa	virginica	Apidae.Xylocopa.virginica	F
Local	44027	1	G	1	A	NA	NA	202001252	35.9442	-83.9377	Apidae	Xylocopa	virginica	Apidae.Xylocopa.virginica	F
Local	44027	1	G	1	A	NA	NA	202001253	35.9442	-83.9377	Apidae	Xylocopa	virginica	Apidae.Xylocopa.virginica	F
Local	44027	1	G	1	A	NA	NA	202001254	35.9442	-83.9377	Apidae	Xylocopa	virginica	Apidae.Xylocopa.virginica	F
Local	44027	1	G	1	M	NA	NA	202001326	35.944	-83.9372	Apidae	Xylocopa	virginica	Apidae.Xylocopa.virginica	F
Local	44027	1	G	1	L	NA	NA	202001392	35.9437	-83.9367	Apidae	Xylocopa	virginica	Apidae.Xylocopa.virginica	F
Local	44027	1	G	1	L	NA	NA	202001393	35.9437	-83.9367	Apidae	Xylocopa	virginica	Apidae.Xylocopa.virginica	F
Local	44027	1	G	1	F	NA	NA	202001430	35.9439	-83.9394	Apidae	Xylocopa	virginica	Apidae.Xylocopa.virginica	F
Local	44027	1	G	1	F	NA	NA	202001431	35.9439	-83.9394	Apidae	Xylocopa	virginica	Apidae.Xylocopa.virginica	F
Local	44027	1	G	1	F	NA	NA	202001432	35.9439	-83.9394	Apidae	Xylocopa	virginica	Apidae.Xylocopa.virginica	F
Local	44027	1	G	1	A	NA	NA	202001255	35.9442	-83.9377	Apidae	Apis	mellifera	Apidae.Apis.mellifera	F
Local	44027	1	G	1	A	NA	NA	202001256	35.9442	-83.9377	Apidae	Apis	mellifera	Apidae.Apis.mellifera	F
Local	44027	1	G	1	A	NA	NA	202001257	35.9442	-83.9377	Apidae	Apis	mellifera	Apidae.Apis.mellifera	F
Local	44027	1	G	1	A	NA	NA	202001258	35.9442	-83.9377	Apidae	Apis	mellifera	Apidae.Apis.mellifera	F
Local	44027	1	G	1	A	NA	NA	202001259	35.9442	-83.9377	Apidae	Apis	mellifera	Apidae.Apis.mellifera	F
Local	44027	1	G	1	A	NA	NA	202001260	35.9442	-83.9377	Apidae	Apis	mellifera	Apidae.Apis.mellifera	F
Local	44027	1	G	1	A	NA	NA	202001261	35.9442	-83.9377	Apidae	Apis	mellifera	Apidae.Apis.mellifera	F
Local	44027	1	G	1	A	NA	NA	202001262	35.9442	-83.9377	Apidae	Apis	mellifera	Apidae.Apis.mellifera	F
Local	44027	1	G	1	A	NA	NA	202001263	35.9442	-83.9377	Apidae	Apis	mellifera	Apidae.Apis.mellifera	F
Local	44027	1	G	1	A	NA	NA	202001264	35.9442	-83.9377	Apidae	Apis	mellifera	Apidae.Apis.mellifera	F
Local	44027	1	G	1	A	NA	NA	202001265	35.9442	-83.9377	Apidae	Apis	mellifera	Apidae.Apis.mellifera	F
Local	44027	1	G	1	A	NA	NA	202001266	35.9442	-83.9377	Apidae	Apis	mellifera	Apidae.Apis.mellifera	F
Local	44027	1	G	1	A	NA	NA	202001267	35.9442	-83.9377	Apidae	Apis	mellifera	Apidae.Apis.mellifera	F
Local	44027	1	G	1	A	NA	NA	202001268	35.9442	-83.9377	Apidae	Apis	mellifera	Apidae.Apis.mellifera	F
Local	44027	1	G	1	A	NA	NA	202001269	35.9442	-83.9377	Apidae	Apis	mellifera	Apidae.Apis.mellifera	F
Local	44027	1	G	1	A	NA	NA	202001270	35.9442	-83.9377	Apidae	Apis	mellifera	Apidae.Apis.mellifera	F
Local	44027	1	G	1	A	NA	NA	202001271	35.9442	-83.9377	Apidae	Apis	mellifera	Apidae.Apis.mellifera	F
Local	44027	1	G	1	A	NA	NA	202001272	35.9442	-83.9377	Apidae	Apis	mellifera	Apidae.Apis.mellifera	F
Local	44027	1	G	1	A	NA	NA	202001273	35.9442	-83.9377	Apidae	Apis	mellifera	Apidae.Apis.mellifera	F
Local	44027	1	G	1	A	NA	NA	202001274	35.9442	-83.9377	Apidae	Apis	mellifera	Apidae.Apis.mellifera	F
Local	44027	1	G	1	A	NA	NA	202001275	35.9442	-83.9377	Apidae	Apis	mellifera	Apidae.Apis.mellifera	F
Local	44027	1	G	1	A	NA	NA	202001276	35.9442	-83.9377	Apidae	Apis	mellifera	Apidae.Apis.mellifera	F
Local	44027	1	G	1	A	NA	NA	202001277	35.9442	-83.9377	Apidae	Apis	mellifera	Apidae.Apis.mellifera	F
Local	44027	1	G	1	A	NA	NA	202001278	35.9442	-83.9377	Apidae	Apis	mellifera	Apidae.Apis.mellifera	F
Local	44027	1	G	1	A	NA	NA	202001279	35.9442	-83.9377	Apidae	Apis	mellifera	Apidae.Apis.mellifera	F
Local	44027	1	G	1	A	NA	NA	202001280	35.9442	-83.9377	Apidae	Apis	mellifera	Apidae.Apis.mellifera	F
Local	44027	1	G	1	A	NA	NA	202001281	35.9442	-83.9377	Apidae	Apis	mellifera	Apidae.Apis.mellifera	F
Local	44027	1	G	1	A	NA	NA	202001282	35.9442	-83.9377	Apidae	Apis	mellifera	Apidae.Apis.mellifera	F
Local	44027	1	G	1	A	NA	NA	202001283	35.9442	-83.9377	Apidae	Apis	mellifera	Apidae.Apis.mellifera	F
Local	44027	1	G	1	A	NA	NA	202001284	35.9442	-83.9377	Apidae	Apis	mellifera	Apidae.Apis.mellifera	F
Local	44027	1	G	1	A	NA	NA	202001285	35.9442	-83.9377	Apidae	Apis	mellifera	Apidae.Apis.mellifera	F
Local	44027	1	G	1	A	NA	NA	202001286	35.9442	-83.9377	Apidae	Apis	mellifera	Apidae.Apis.mellifera	F
Local	44027	1	G	1	A	NA	NA	202001287	35.9442	-83.9377	Apidae	Apis	mellifera	Apidae.Apis.mellifera	F
Local	44027	1	G	1	M	NA	NA	202001327	35.944	-83.9372	Apidae	Apis	mellifera	Apidae.Apis.mellifera	F
Local	44027	1	G	1	M	NA	NA	202001328	35.944	-83.9372	Apidae	Apis	mellifera	Apidae.Apis.mellifera	F
Local	44027	1	G	1	M	NA	NA	202001329	35.944	-83.9372	Apidae	Apis	mellifera	Apidae.Apis.mellifera	F
Local	44027	1	G	1	M	NA	NA	202001330	35.944	-83.9372	Apidae	Apis	mellifera	Apidae.Apis.mellifera	F
Local	44027	1	G	1	M	NA	NA	202001331	35.944	-83.9372	Apidae	Apis	mellifera	Apidae.Apis.mellifera	F
Local	44027	1	G	1	M	NA	NA	202001332	35.944	-83.9372	Apidae	Apis	mellifera	Apidae.Apis.mellifera	F
Local	44027	1	G	1	M	NA	NA	202001333	35.944	-83.9372	Apidae	Apis	mellifera	Apidae.Apis.mellifera	F
Local	44027	1	G	1	M	NA	NA	202001334	35.944	-83.9372	Apidae	Apis	mellifera	Apidae.Apis.mellifera	F
Local	44027	1	G	1	M	NA	NA	202001335	35.944	-83.9372	Apidae	Apis	mellifera	Apidae.Apis.mellifera	F
Local	44027	1	G	1	M	NA	NA	202001336	35.944	-83.9372	Apidae	Apis	mellifera	Apidae.Apis.mellifera	F
Local	44027	1	G	1	M	NA	NA	202001337	35.944	-83.9372	Apidae	Apis	mellifera	Apidae.Apis.mellifera	F
Local	44027	1	G	1	M	NA	NA	202001338	35.944	-83.9372	Apidae	Apis	mellifera	Apidae.Apis.mellifera	F
Local	44027	1	G	1	M	NA	NA	202001339	35.944	-83.9372	Apidae	Apis	mellifera	Apidae.Apis.mellifera	F
Local	44027	1	G	1	M	NA	NA	202001340	35.944	-83.9372	Apidae	Apis	mellifera	Apidae.Apis.mellifera	F
Local	44027	1	G	1	M	NA	NA	202001341	35.944	-83.9372	Apidae	Apis	mellifera	Apidae.Apis.mellifera	F
Local	44027	1	G	1	M	NA	NA	202001342	35.944	-83.9372	Apidae	Apis	mellifera	Apidae.Apis.mellifera	F
Local	44027	1	G	1	M	NA	NA	202001343	35.944	-83.9372	Apidae	Apis	mellifera	Apidae.Apis.mellifera	F
Local	44027	1	G	1	M	NA	NA	202001344	35.944	-83.9372	Apidae	Apis	mellifera	Apidae.Apis.mellifera	F
Local	44027	1	G	1	M	NA	NA	202001345	35.944	-83.9372	Apidae	Apis	mellifera	Apidae.Apis.mellifera	F
Local	44027	1	G	1	M	NA	NA	202001346	35.944	-83.9372	Apidae	Apis	mellifera	Apidae.Apis.mellifera	F
Local	44027	1	G	1	M	NA	NA	202001347	35.944	-83.9372	Apidae	Apis	mellifera	Apidae.Apis.mellifera	F
Local	44027	1	G	1	M	NA	NA	202001348	35.944	-83.9372	Apidae	Apis	mellifera	Apidae.Apis.mellifera	F
Local	44027	1	G	1	M	NA	NA	202001349	35.944	-83.9372	Apidae	Apis	mellifera	Apidae.Apis.mellifera	F
Local	44027	1	G	1	M	NA	NA	202001350	35.944	-83.9372	Apidae	Apis	mellifera	Apidae.Apis.mellifera	F
Local	44027	1	G	1	M	NA	NA	202001351	35.944	-83.9372	Apidae	Apis	mellifera	Apidae.Apis.mellifera	F
Local	44027	1	G	1	M	NA	NA	202001352	35.944	-83.9372	Apidae	Apis	mellifera	Apidae.Apis.mellifera	F
Local	44027	1	G	1	M	NA	NA	202001353	35.944	-83.9372	Apidae	Apis	mellifera	Apidae.Apis.mellifera	F
Local	44027	1	G	1	M	NA	NA	202001354	35.944	-83.9372	Apidae	Apis	mellifera	Apidae.Apis.mellifera	F
Local	44027	1	G	1	L	NA	NA	202001397	35.9437	-83.9367	Apidae	Apis	mellifera	Apidae.Apis.mellifera	F
Local	44027	1	G	1	L	NA	NA	202001398	35.9437	-83.9367	Apidae	Apis	mellifera	Apidae.Apis.mellifera	F
Local	44027	1	G	1	L	NA	NA	202001399	35.9437	-83.9367	Apidae	Apis	mellifera	Apidae.Apis.mellifera	F
Local	44027	1	G	1	L	NA	NA	202001400	35.9437	-83.9367	Apidae	Apis	mellifera	Apidae.Apis.mellifera	F
Local	44027	1	G	1	L	NA	NA	202001401	35.9437	-83.9367	Apidae	Apis	mellifera	Apidae.Apis.mellifera	F
Local	44027	1	G	1	L	NA	NA	202001402	35.9437	-83.9367	Apidae	Apis	mellifera	Apidae.Apis.mellifera	F
Local	44027	1	G	1	L	NA	NA	202001403	35.9437	-83.9367	Apidae	Apis	mellifera	Apidae.Apis.mellifera	F
Local	44027	1	G	1	L	NA	NA	202001404	35.9437	-83.9367	Apidae	Apis	mellifera	Apidae.Apis.mellifera	F
Local	44027	1	G	1	L	NA	NA	202001405	35.9437	-83.9367	Apidae	Apis	mellifera	Apidae.Apis.mellifera	F
Local	44027	1	G	1	L	NA	NA	202001406	35.9437	-83.9367	Apidae	Apis	mellifera	Apidae.Apis.mellifera	F
Local	44027	1	G	1	L	NA	NA	202001407	35.9437	-83.9367	Apidae	Apis	mellifera	Apidae.Apis.mellifera	F
Local	44027	1	G	1	L	NA	NA	202001408	35.9437	-83.9367	Apidae	Apis	mellifera	Apidae.Apis.mellifera	F
Local	44027	1	G	1	L	NA	NA	202001409	35.9437	-83.9367	Apidae	Apis	mellifera	Apidae.Apis.mellifera	F
Local	44027	1	G	1	L	NA	NA	202001410	35.9437	-83.9367	Apidae	Apis	mellifera	Apidae.Apis.mellifera	F
Local	44027	1	G	1	F	NA	NA	202001434	35.9439	-83.9394	Apidae	Apis	mellifera	Apidae.Apis.mellifera	F
Local	44027	1	G	1	F	NA	NA	202001435	35.9439	-83.9394	Apidae	Apis	mellifera	Apidae.Apis.mellifera	F
Local	44027	1	G	1	F	NA	NA	202001436	35.9439	-83.9394	Apidae	Apis	mellifera	Apidae.Apis.mellifera	F
Local	44027	1	G	1	F	NA	NA	202001437	35.9439	-83.9394	Apidae	Apis	mellifera	Apidae.Apis.mellifera	F
Local	44027	1	G	1	F	NA	NA	202001438	35.9439	-83.9394	Apidae	Apis	mellifera	Apidae.Apis.mellifera	F
Local	44027	1	G	1	F	NA	NA	202001439	35.9439	-83.9394	Apidae	Apis	mellifera	Apidae.Apis.mellifera	F
Local	44027	1	G	1	F	NA	NA	202001440	35.9439	-83.9394	Apidae	Apis	mellifera	Apidae.Apis.mellifera	F
Local	44027	1	G	1	F	NA	NA	202001441	35.9439	-83.9394	Apidae	Apis	mellifera	Apidae.Apis.mellifera	F
Local	44027	1	G	1	A	NA	NA	202001245	35.9442	-83.9377	Apidae	Apis	mellifera	Apidae.Apis.mellifera	F
Local	44027	1	G	1	A	NA	NA	202001246	35.9442	-83.9377	Apidae	Apis	mellifera	Apidae.Apis.mellifera	F
Local	44027	1	G	1	A	NA	NA	202001247	35.9442	-83.9377	Apidae	Apis	mellifera	Apidae.Apis.mellifera	F
Local	44027	1	G	1	A	NA	NA	202001248	35.9442	-83.9377	Apidae	Apis	mellifera	Apidae.Apis.mellifera	F
Local	44027	1	G	1	M	NA	NA	202001314	35.944	-83.9372	Apidae	Apis	mellifera	Apidae.Apis.mellifera	F
Local	44027	1	G	1	L	NA	NA	202001385	35.9437	-83.9367	Apidae	Apis	mellifera	Apidae.Apis.mellifera	F
Local	44027	1	G	1	F	NA	NA	202001426	35.9439	-83.9394	Apidae	Apis	mellifera	Apidae.Apis.mellifera	F
Local	44027	1	G	1	F	NA	NA	202001427	35.9439	-83.9394	Apidae	Apis	mellifera	Apidae.Apis.mellifera	F
Local	44027	1	G	1	A	NA	NA	202001236	35.9442	-83.9377	Halictidae	Lasioglossum	apocyni	Halictidae.Lasioglossum.apocyni	F
Local	44027	1	G	1	A	NA	NA	202001237	35.9442	-83.9377	Halictidae	Lasioglossum	apocyni	Halictidae.Lasioglossum.apocyni	F
Local	44027	1	G	1	A	NA	NA	202001238	35.9442	-83.9377	Halictidae	Lasioglossum	apocyni	Halictidae.Lasioglossum.apocyni	F
Local	44027	1	G	1	A	NA	NA	202001240	35.9442	-83.9377	Halictidae	Lasioglossum	apocyni	Halictidae.Lasioglossum.apocyni	F
Local	44027	1	G	1	A	NA	NA	202001241	35.9442	-83.9377	Halictidae	Lasioglossum	apocyni	Halictidae.Lasioglossum.apocyni	F
Local	44027	1	G	1	A	NA	NA	202001242	35.9442	-83.9377	Halictidae	Lasioglossum	apocyni	Halictidae.Lasioglossum.apocyni	F
Local	44027	1	G	1	M	NA	NA	202001288	35.944	-83.9372	Halictidae	Lasioglossum	apocyni	Halictidae.Lasioglossum.apocyni	F
Local	44027	1	G	1	M	NA	NA	202001289	35.944	-83.9372	Halictidae	Lasioglossum	apocyni	Halictidae.Lasioglossum.apocyni	F
Local	44027	1	G	1	M	NA	NA	202001291	35.944	-83.9372	Halictidae	Lasioglossum	apocyni	Halictidae.Lasioglossum.apocyni	F
Local	44027	1	G	1	M	NA	NA	202001292	35.944	-83.9372	Halictidae	Lasioglossum	apocyni	Halictidae.Lasioglossum.apocyni	F
Local	44027	1	G	1	L	NA	NA	202001365	35.9437	-83.9367	Halictidae	Lasioglossum	apocyni	Halictidae.Lasioglossum.apocyni	F
Local	44027	1	G	1	L	NA	NA	202001366	35.9437	-83.9367	Halictidae	Lasioglossum	apocyni	Halictidae.Lasioglossum.apocyni	F
Local	44027	1	G	1	L	NA	NA	202001367	35.9437	-83.9367	Halictidae	Lasioglossum	apocyni	Halictidae.Lasioglossum.apocyni	F
Local	44027	1	G	1	L	NA	NA	202001370	35.9437	-83.9367	Halictidae	Lasioglossum	apocyni	Halictidae.Lasioglossum.apocyni	F
Local	44027	1	G	1	L	NA	NA	202001371	35.9437	-83.9367	Halictidae	Lasioglossum	apocyni	Halictidae.Lasioglossum.apocyni	F
Local	44027	1	G	1	L	NA	NA	202001372	35.9437	-83.9367	Halictidae	Lasioglossum	apocyni	Halictidae.Lasioglossum.apocyni	F
Local	44027	1	G	1	L	NA	NA	202001373	35.9437	-83.9367	Halictidae	Lasioglossum	apocyni	Halictidae.Lasioglossum.apocyni	F
Local	44027	1	G	1	L	NA	NA	202001374	35.9437	-83.9367	Halictidae	Lasioglossum	apocyni	Halictidae.Lasioglossum.apocyni	F
Local	44027	1	G	1	L	NA	NA	202001375	35.9437	-83.9367	Halictidae	Lasioglossum	apocyni	Halictidae.Lasioglossum.apocyni	F
Local	44027	1	G	1	L	NA	NA	202001368	35.9437	-83.9367	Halictidae	Lasioglossum	hitchensi	Halictidae.Lasioglossum.hitchensi	F
Local	44027	1	G	1	L	NA	NA	202001369	35.9437	-83.9367	Halictidae	Lasioglossum	hitchensi	Halictidae.Lasioglossum.hitchensi	F
Local	44027	1	G	1	F	NA	NA	202001420	35.9439	-83.9394	Halictidae	Lasioglossum	hitchensi	Halictidae.Lasioglossum.hitchensi	F
Local	44027	1	G	1	A	NA	NA	202001239	35.9442	-83.9377	Halictidae	Lasioglossum	imitatum	Halictidae.Lasioglossum.imitatum	F
Local	44027	1	G	1	M	NA	NA	202001290	35.944	-83.9372	Halictidae	Lasioglossum	imitatum	Halictidae.Lasioglossum.imitatum	F
Local	44027	1	G	1	A	NA	NA	202001243	35.9442	-83.9377	Halictidae	Halictus	ligatus/poeyi	Halictidae.Halictus.ligatus/poeyi	F
Local	44027	1	G	1	M	NA	NA	202001304	35.944	-83.9372	Halictidae	Halictus	ligatus/poeyi	Halictidae.Halictus.ligatus/poeyi	F
Local	44027	1	G	1	M	NA	NA	202001305	35.944	-83.9372	Halictidae	Halictus	ligatus/poeyi	Halictidae.Halictus.ligatus/poeyi	F
Local	44027	1	G	1	L	NA	NA	202001383	35.9437	-83.9367	Halictidae	Halictus	ligatus/poeyi	Halictidae.Halictus.ligatus/poeyi	F
Local	44027	1	G	1	L	NA	NA	202001384	35.9437	-83.9367	Halictidae	Halictus	ligatus/poeyi	Halictidae.Halictus.ligatus/poeyi	F
Local	44027	1	G	1	F	NA	NA	202001422	35.9439	-83.9394	Halictidae	Halictus	ligatus/poeyi	Halictidae.Halictus.ligatus/poeyi	F
Local	44027	1	G	1	F	NA	NA	202001423	35.9439	-83.9394	Halictidae	Halictus	ligatus/poeyi	Halictidae.Halictus.ligatus/poeyi	F
Local	44027	1	G	1	M	NA	NA	202001311	35.944	-83.9372	Megachilidae	Anthidium	manicatum	Megachilidae.Anthidium.manicatum	F
Local	44027	1	G	1	M	NA	NA	202001312	35.944	-83.9372	Megachilidae	Anthidium	manicatum	Megachilidae.Anthidium.manicatum	F
Local	44027	1	G	1	M	NA	NA	202001313	35.944	-83.9372	Megachilidae	Anthidium	manicatum	Megachilidae.Anthidium.manicatum	F
Garden	44027	1	G	1	L	Pycmut	P. muticum	202010618	35.9437	-83.9367	Apidae	Apis	mellifera	Apidae.Apis.mellifera	F
Garden	44027	1	G	1	L	Pycmut	P. muticum	202010619	35.9437	-83.9367	Apidae	Apis	mellifera	Apidae.Apis.mellifera	F
Garden	44027	1	G	1	L	Pycmut	P. muticum	202010620	35.9437	-83.9367	Apidae	Apis	mellifera	Apidae.Apis.mellifera	F
Garden	44027	1	G	1	L	Pycmut	P. muticum	202010621	35.9437	-83.9367	Apidae	Apis	mellifera	Apidae.Apis.mellifera	F
Garden	44027	1	G	1	L	Pycmut	P. muticum	202010622	35.9437	-83.9367	Apidae	Apis	mellifera	Apidae.Apis.mellifera	F
Garden	44027	1	G	1	L	Pycmut	P. muticum	202010623	35.9437	-83.9367	Apidae	Apis	mellifera	Apidae.Apis.mellifera	F
Garden	44027	1	G	1	L	Pycmut	P. muticum	202010624	35.9437	-83.9367	Apidae	Apis	mellifera	Apidae.Apis.mellifera	F
Garden	44027	1	G	1	L	Pycmut	P. muticum	202010625	35.9437	-83.9367	Apidae	Apis	mellifera	Apidae.Apis.mellifera	F
Garden	44027	1	G	1	L	Pycmut	P. muticum	202010626	35.9437	-83.9367	Apidae	Apis	mellifera	Apidae.Apis.mellifera	F
Garden	44027	1	G	1	A	Helhir	H. hirsutus	202008100	35.9442	-83.9377	Apidae	Bombus	impatiens	Apidae.Bombus.impatiens	F
Garden	44027	1	G	1	M	Helocc	H. occidentalis	202008018	35.944	-83.9372	Apidae	Bombus	impatiens	Apidae.Bombus.impatiens	M
Garden	44027	1	G	1	A	Helhir	H. hirsutus	202008102	35.9442	-83.9377	Apidae	Ceratina	calcarata	Apidae.Ceratina.calcarata	F
Garden	44027	1	G	1	A	Helhir	H. hirsutus	202008103	35.9442	-83.9377	Apidae	Ceratina	calcarata	Apidae.Ceratina.calcarata	F
Garden	44027	1	G	1	A	Helhir	H. hirsutus	202008104	35.9442	-83.9377	Apidae	Ceratina	calcarata	Apidae.Ceratina.calcarata	F
Garden	44032	2	P	2	L	Pycmut	P. muticum	202005015	36.0119	-85.1312	Halictidae	Lasioglossum	sp	Halictidae.Lasioglossum.sp	M
Garden	44027	1	G	1	A	Helocc	H. occidentalis	202008023	35.9442	-83.9377	Apidae	Ceratina	strenua	Apidae.Ceratina.strenua	F
Garden	44027	1	G	1	A	Helocc	H. occidentalis	202008024	35.9442	-83.9377	Apidae	Ceratina	strenua	Apidae.Ceratina.strenua	F
Garden	44027	1	G	1	L	Pycmut	P. muticum	202007005	35.9437	-83.9367	Apidae	Ceratina	strenua	Apidae.Ceratina.strenua	F
Garden	44027	1	G	1	L	Pycmut	P. muticum	202007014	35.9437	-83.9367	Apidae	Ceratina	strenua	Apidae.Ceratina.strenua	F
Garden	44027	1	G	1	L	Pycmut	P. muticum	202007016	35.9437	-83.9367	Apidae	Ceratina	strenua	Apidae.Ceratina.strenua	F
Garden	44027	1	G	1	L	Pycmut	P. muticum	202007018	35.9437	-83.9367	Apidae	Ceratina	strenua	Apidae.Ceratina.strenua	F
Garden	44027	1	G	1	M	Pycmut	P. muticum	202008075	35.944	-83.9372	Apidae	Ceratina	strenua	Apidae.Ceratina.strenua	F
Garden	44027	1	G	1	M	Pycmut	P. muticum	202008082	35.944	-83.9372	Apidae	Ceratina	strenua	Apidae.Ceratina.strenua	M
Garden	44027	1	G	1	M	Corlan	C. lanceolata	202008151	35.944	-83.9372	Apidae	Ceratina	strenua	Apidae.Ceratina.strenua	F
Garden	44027	1	G	1	M	Corlan	C. lanceolata	202008153	35.944	-83.9372	Apidae	Ceratina	strenua	Apidae.Ceratina.strenua	F
Garden	44027	1	G	1	A	Helhir	H. hirsutus	202008099	35.9442	-83.9377	Apidae	Xylocopa	virginica	Apidae.Xylocopa.virginica	F
Garden	44027	1	G	1	L	Pycmut	P. muticum	202007006	35.9437	-83.9367	Apidae	Xylocopa	virginica	Apidae.Xylocopa.virginica	F
Garden	44027	1	G	1	L	Pycmut	P. muticum	202007007	35.9437	-83.9367	Apidae	Xylocopa	virginica	Apidae.Xylocopa.virginica	F
Garden	44027	1	G	1	L	Pycmut	P. muticum	202007008	35.9437	-83.9367	Apidae	Xylocopa	virginica	Apidae.Xylocopa.virginica	F
Garden	44027	1	G	1	L	Pycmut	P. muticum	202007009	35.9437	-83.9367	Apidae	Xylocopa	virginica	Apidae.Xylocopa.virginica	F
Garden	44027	1	G	1	L	Pycmut	P. muticum	202007017	35.9437	-83.9367	Apidae	Xylocopa	virginica	Apidae.Xylocopa.virginica	F
Garden	44027	1	G	1	M	Pycmut	P. muticum	202008076	35.944	-83.9372	Apidae	Xylocopa	virginica	Apidae.Xylocopa.virginica	F
Garden	44027	1	G	1	M	Pycmut	P. muticum	202008077	35.944	-83.9372	Apidae	Xylocopa	virginica	Apidae.Xylocopa.virginica	F
Garden	44027	1	G	1	M	Pycmut	P. muticum	202008078	35.944	-83.9372	Apidae	Xylocopa	virginica	Apidae.Xylocopa.virginica	F
Garden	44027	1	G	1	M	Pycmut	P. muticum	202008079	35.944	-83.9372	Apidae	Xylocopa	virginica	Apidae.Xylocopa.virginica	F
Garden	44027	1	G	1	M	Helocc	H. occidentalis	202008019	35.944	-83.9372	Halictidae	Agapostemon	virescens	Halictidae.Agapostemon.virescens	M
Garden	44027	1	G	1	A	Corlan	C. lanceolata	202008096	35.9442	-83.9377	Halictidae	Augochlorella	aurata	Halictidae.Augochlorella.aurata	F
Garden	44027	1	G	1	A	Helhir	H. hirsutus	202008101	35.9442	-83.9377	Halictidae	Halictus	ligatus/poeyi	Halictidae.Halictus.ligatus/poeyi	F
Garden	44027	1	G	1	A	Helhir	H. hirsutus	202008106	35.9442	-83.9377	Halictidae	Halictus	ligatus/poeyi	Halictidae.Halictus.ligatus/poeyi	F
Garden	44027	1	G	1	A	Helocc	H. occidentalis	202008022	35.9442	-83.9377	Halictidae	Halictus	ligatus/poeyi	Halictidae.Halictus.ligatus/poeyi	M
Garden	44027	1	G	1	L	Pycmut	P. muticum	202007011	35.9437	-83.9367	Halictidae	Halictus	ligatus/poeyi	Halictidae.Halictus.ligatus/poeyi	F
Garden	44027	1	G	1	M	Helocc	H. occidentalis	202008020	35.944	-83.9372	Halictidae	Halictus	ligatus/poeyi	Halictidae.Halictus.ligatus/poeyi	F
Garden	44027	1	G	1	M	Helocc	H. occidentalis	202008021	35.944	-83.9372	Halictidae	Halictus	ligatus/poeyi	Halictidae.Halictus.ligatus/poeyi	F
Garden	44027	1	G	1	M	Corlan	C. lanceolata	202008152	35.944	-83.9372	Halictidae	Halictus	ligatus/poeyi	Halictidae.Halictus.ligatus/poeyi	F
Garden	44027	1	G	1	L	Pycmut	P. muticum	202007015	35.9437	-83.9367	Megachilidae	Coelioxys	sayi	Megachilidae.Coelioxys.sayi	M
Garden	44027	1	G	1	L	Pycmut	P. muticum	202007013	35.9437	-83.9367	Megachilidae	Megachile	mendica	Megachilidae.Megachile.mendica	M
Local	44027	1	G	1	F	NA	NA	202001412	35.9439	-83.9394	Apidae	Ceratina	calcarata	Apidae.Ceratina.calcarata	M
Local	44027	1	G	1	M	NA	NA	202001325	35.944	-83.9372	Apidae	Bombus	griseocollis	Apidae.Bombus.griseocollis	M
Local	44027	1	G	1	L	NA	NA	202001388	35.9437	-83.9367	Apidae	Bombus	griseocollis	Apidae.Bombus.griseocollis	M
Local	44027	1	G	1	L	NA	NA	202001389	35.9437	-83.9367	Apidae	Bombus	griseocollis	Apidae.Bombus.griseocollis	M
Local	44027	1	G	1	L	NA	NA	202001390	35.9437	-83.9367	Apidae	Bombus	griseocollis	Apidae.Bombus.griseocollis	M
Local	44027	1	G	1	L	NA	NA	202001391	35.9437	-83.9367	Apidae	Bombus	griseocollis	Apidae.Bombus.griseocollis	M
Local	44027	1	G	1	F	NA	NA	202001413	35.9439	-83.9394	Apidae	Ceratina	strenua	Apidae.Ceratina.strenua	M
Local	44027	1	G	1	M	NA	NA	202001306	35.944	-83.9372	Halictidae	Halictus	ligatus/poeyi	Halictidae.Halictus.ligatus/poeyi	M
Local	44027	1	G	1	M	NA	NA	202001307	35.944	-83.9372	Halictidae	Halictus	ligatus/poeyi	Halictidae.Halictus.ligatus/poeyi	M
Local	44027	1	G	1	M	NA	NA	202001308	35.944	-83.9372	Halictidae	Halictus	ligatus/poeyi	Halictidae.Halictus.ligatus/poeyi	M
Local	44027	1	G	1	F	NA	NA	202001421	35.9439	-83.9394	Halictidae	Halictus	ligatus/poeyi	Halictidae.Halictus.ligatus/poeyi	M
Local	44027	1	G	1	F	NA	NA	202001424	35.9439	-83.9394	Halictidae	Agapostemon	virescens	Halictidae.Agapostemon.virescens	M
Local	44027	1	G	1	F	NA	NA	202001425	35.9439	-83.9394	Megachilidae	Megachile	rotundata	Megachilidae.Megachile.rotundata	M
Local	44027	1	G	1	M	NA	NA	202001355	35.944	-83.9372	Apidae	Xylocopa	virginica	Apidae.Xylocopa.virginica	NA
Local	44027	1	G	1	M	NA	NA	202001356	35.944	-83.9372	Apidae	Xylocopa	virginica	Apidae.Xylocopa.virginica	NA
Local	44027	1	G	1	M	NA	NA	202001357	35.944	-83.9372	Apidae	Xylocopa	virginica	Apidae.Xylocopa.virginica	NA
Local	44027	1	G	1	M	NA	NA	202001358	35.944	-83.9372	Apidae	Xylocopa	virginica	Apidae.Xylocopa.virginica	NA
Local	44027	1	G	1	M	NA	NA	202001359	35.944	-83.9372	Apidae	Xylocopa	virginica	Apidae.Xylocopa.virginica	NA
Local	44027	1	G	1	M	NA	NA	202001360	35.944	-83.9372	Apidae	Xylocopa	virginica	Apidae.Xylocopa.virginica	NA
Local	44027	1	G	1	M	NA	NA	202001361	35.944	-83.9372	Apidae	Xylocopa	virginica	Apidae.Xylocopa.virginica	NA
Local	44027	1	G	1	M	NA	NA	202001362	35.944	-83.9372	Apidae	Xylocopa	virginica	Apidae.Xylocopa.virginica	NA
Local	44027	1	G	1	L	NA	NA	202001394	35.9437	-83.9367	Apidae	Xylocopa	virginica	Apidae.Xylocopa.virginica	NA
Local	44027	1	G	1	L	NA	NA	202001395	35.9437	-83.9367	Apidae	Xylocopa	virginica	Apidae.Xylocopa.virginica	NA
Local	44027	1	G	1	L	NA	NA	202001396	35.9437	-83.9367	Apidae	Xylocopa	virginica	Apidae.Xylocopa.virginica	NA
Local	44027	1	G	1	F	NA	NA	202001433	35.9439	-83.9394	Apidae	Xylocopa	virginica	Apidae.Xylocopa.virginica	NA
Local	44032	2	P	2	F	NA	NA	202001552	36.0114	-85.1332	Megachilidae	Megachile	mendica	Megachilidae.Megachile.mendica	F
Local	44032	2	P	2	M	NA	NA	202001538	36.0118	-85.1306	Megachilidae	Megachile	pusilla	Megachilidae.Megachile.pusilla	F
Garden	44032	2	P	2	L	Pycmut	P. muticum	202008110	36.0119	-85.1312	Apidae	Ceratina	calcarata	Apidae.Ceratina.calcarata	F
Garden	44032	2	P	2	L	Pycmut	P. muticum	202008111	36.0119	-85.1312	Apidae	Ceratina	strenua	Apidae.Ceratina.strenua	F
Garden	44032	2	P	2	A	Helocc	H. occidentalis	202008041	36.0123	-85.1334	Halictidae	Agapostemon	virescens	Halictidae.Agapostemon.virescens	M
Garden	44032	2	P	2	L	Pycmut	P. muticum	202005012	36.0119	-85.1312	Halictidae	Augochlorella	aurata	Halictidae.Augochlorella.aurata	F
Garden	44032	2	P	2	L	Pycmut	P. muticum	202008112	36.0119	-85.1312	Halictidae	Augochloropsis	metallica	Halictidae.Augochloropsis.metallica	M
Garden	44032	2	P	2	L	Pycmut	P. muticum	202008113	36.0119	-85.1312	Halictidae	Augochloropsis	metallica	Halictidae.Augochloropsis.metallica	M
Garden	44032	2	P	2	L	Pycmut	P. muticum	202008114	36.0119	-85.1312	Halictidae	Augochloropsis	metallica	Halictidae.Augochloropsis.metallica	M
Garden	44032	2	P	2	L	Pycmut	P. muticum	202008115	36.0119	-85.1312	Halictidae	Augochloropsis	metallica	Halictidae.Augochloropsis.metallica	M
Garden	44032	2	P	2	L	Pycmut	P. muticum	202008116	36.0119	-85.1312	Halictidae	Augochloropsis	metallica	Halictidae.Augochloropsis.metallica	M
Garden	44032	2	P	2	L	Pycmut	P. muticum	202008117	36.0119	-85.1312	Halictidae	Augochloropsis	metallica	Halictidae.Augochloropsis.metallica	F
Garden	44032	2	P	2	L	Pycmut	P. muticum	202005000	36.0119	-85.1312	Halictidae	Halictus	ligatus/poeyi	Halictidae.Halictus.ligatus/poeyi	F
Garden	44032	2	P	2	L	Conver	C. verticillata	202006967	36.0119	-85.1312	Halictidae	Lasioglossum	callidum	Halictidae.Lasioglossum.callidum	F
Garden	44032	2	P	2	L	Pycmut	P. muticum	202008107	36.0119	-85.1312	Halictidae	Lasioglossum	callidum	Halictidae.Lasioglossum.callidum	F
Garden	44032	2	P	2	L	Pycmut	P. muticum	202005013	36.0119	-85.1312	Halictidae	Lasioglossum	hitchensi	Halictidae.Lasioglossum.hitchensi	F
Garden	44032	2	P	2	L	Pycmut	P. muticum	202008118	36.0119	-85.1312	Halictidae	Lasioglossum	imitatum	Halictidae.Lasioglossum.imitatum	F
Garden	44032	2	P	2	L	Pycmut	P. muticum	202008121	36.0119	-85.1312	Halictidae	Lasioglossum	imitatum	Halictidae.Lasioglossum.imitatum	F
Garden	44032	2	P	2	L	Pycmut	P. muticum	202008125	36.0119	-85.1312	Halictidae	Lasioglossum	imitatum	Halictidae.Lasioglossum.imitatum	F
Garden	44032	2	P	2	L	Pycmut	P. muticum	202008119	36.0119	-85.1312	Halictidae	Lasioglossum	sp	Halictidae.Lasioglossum.sp	M
Garden	44032	2	P	2	L	Pycmut	P. muticum	202008120	36.0119	-85.1312	Halictidae	Lasioglossum	sp	Halictidae.Lasioglossum.sp	M
Garden	44032	2	P	2	L	Pycmut	P. muticum	202008122	36.0119	-85.1312	Halictidae	Lasioglossum	sp	Halictidae.Lasioglossum.sp	M
Garden	44032	2	P	2	L	Pycmut	P. muticum	202008123	36.0119	-85.1312	Halictidae	Lasioglossum	sp	Halictidae.Lasioglossum.sp	M
Garden	44032	2	P	2	L	Pycmut	P. muticum	202008124	36.0119	-85.1312	Halictidae	Lasioglossum	sp	Halictidae.Lasioglossum.sp	M
Garden	44039	3	P	2	F	Amoher	A. herbacea	202005970	36.0114	-85.1332	Halictidae	Lasioglossum	sp	Halictidae.Lasioglossum.sp	M
Garden	44032	2	P	2	L	Pycmut	P. muticum	202005018	36.0119	-85.1312	Halictidae	Lasioglossum	trigeminum	Halictidae.Lasioglossum.trigeminum	F
Garden	44039	3	P	2	M	Pycmut	P. muticum	202005904	36.0118	-85.1306	Halictidae	Lasioglossum	sp	Halictidae.Lasioglossum.sp	M
Garden	44039	3	P	2	F	Senmar	S. marilandica	202007079	36.0114	-85.1332	Apidae	Bombus	impatiens	Apidae.Bombus.impatiens	F
Garden	44039	3	P	2	F	Senmar	S. marilandica	202007080	36.0114	-85.1332	Apidae	Bombus	impatiens	Apidae.Bombus.impatiens	F
Garden	44039	3	P	2	F	Senmar	S. marilandica	202007081	36.0114	-85.1332	Apidae	Bombus	impatiens	Apidae.Bombus.impatiens	F
Garden	44039	3	P	2	L	Pycmut	P. muticum	202005882	36.0119	-85.1312	Apidae	Ceratina	calcarata	Apidae.Ceratina.calcarata	F
Garden	44039	3	P	2	L	Pycmut	P. muticum	202005883	36.0119	-85.1312	Apidae	Ceratina	dupla	Apidae.Ceratina.dupla	F
Garden	44033	2	O	5	A	Corlan	C. lanceolata	202006964	35.8845	-83.9251	Halictidae	Lasioglossum	sp	Halictidae.Lasioglossum.sp	M
Garden	44039	3	P	2	M	Pycmut	P. muticum	202005902	36.0118	-85.1306	Apidae	Ceratina	strenua	Apidae.Ceratina.strenua	F
Garden	44039	3	P	2	M	Pycmut	P. muticum	202005903	36.0118	-85.1306	Apidae	Melissodes	bimaculatus	Apidae.Melissodes.bimaculatus	F
Garden	44039	3	P	2	A	Helhir	H. hirsutus	202008838	36.0123	-85.1334	Halictidae	Agapostemon	virescens	Halictidae.Agapostemon.virescens	M
Garden	44039	3	P	2	A	Helocc	H. occidentalis	202008695	36.0123	-85.1334	Halictidae	Augochlorella	aurata	Halictidae.Augochlorella.aurata	M
Garden	44039	3	P	2	F	Senmar	S. marilandica	202007083	36.0114	-85.1332	Halictidae	Augochlorella	aurata	Halictidae.Augochlorella.aurata	F
Garden	44039	3	P	2	F	Senmar	S. marilandica	202007082	36.0114	-85.1332	Halictidae	Augochloropsis	metallica	Halictidae.Augochloropsis.metallica	F
Garden	44039	3	P	2	L	Pycmut	P. muticum	202005891	36.0119	-85.1312	Halictidae	Augochloropsis	metallica	Halictidae.Augochloropsis.metallica	M
Garden	44039	3	P	2	L	Pycmut	P. muticum	202005899	36.0119	-85.1312	Halictidae	Augochloropsis	metallica	Halictidae.Augochloropsis.metallica	M
Garden	44039	3	P	2	L	Pycmut	P. muticum	202005876	36.0119	-85.1312	Halictidae	Halictus	confusus	Halictidae.Halictus.confusus	M
Garden	44039	3	P	2	L	Pycmut	P. muticum	202005877	36.0119	-85.1312	Halictidae	Halictus	confusus	Halictidae.Halictus.confusus	M
Garden	44039	3	P	2	L	Pycmut	P. muticum	202005878	36.0119	-85.1312	Halictidae	Halictus	confusus	Halictidae.Halictus.confusus	M
Garden	44039	3	P	2	L	Pycmut	P. muticum	202005884	36.0119	-85.1312	Halictidae	Halictus	confusus	Halictidae.Halictus.confusus	M
Garden	44039	3	P	2	L	Pycmut	P. muticum	202005885	36.0119	-85.1312	Halictidae	Halictus	confusus	Halictidae.Halictus.confusus	M
Garden	44039	3	P	2	L	Pycmut	P. muticum	202005887	36.0119	-85.1312	Halictidae	Halictus	confusus	Halictidae.Halictus.confusus	F
Garden	44039	3	P	2	L	Pycmut	P. muticum	202005888	36.0119	-85.1312	Halictidae	Halictus	confusus	Halictidae.Halictus.confusus	M
Garden	44039	3	P	2	L	Pycmut	P. muticum	202005900	36.0119	-85.1312	Halictidae	Halictus	confusus	Halictidae.Halictus.confusus	M
Garden	44039	3	P	2	M	Pycmut	P. muticum	202005901	36.0118	-85.1306	Halictidae	Halictus	confusus	Halictidae.Halictus.confusus	F
Garden	44039	3	P	2	A	Helocc	H. occidentalis	202008696	36.0123	-85.1334	Halictidae	Halictus	ligatus/poeyi	Halictidae.Halictus.ligatus/poeyi	F
Garden	44039	3	P	2	A	Helocc	H. occidentalis	202008697	36.0123	-85.1334	Halictidae	Halictus	ligatus/poeyi	Halictidae.Halictus.ligatus/poeyi	M
Garden	44039	3	P	2	L	Pycmut	P. muticum	202005879	36.0119	-85.1312	Halictidae	Halictus	ligatus/poeyi	Halictidae.Halictus.ligatus/poeyi	M
Garden	44039	3	P	2	L	Pycmut	P. muticum	202005886	36.0119	-85.1312	Halictidae	Halictus	ligatus/poeyi	Halictidae.Halictus.ligatus/poeyi	M
Garden	44039	3	P	2	L	Pycmut	P. muticum	202005897	36.0119	-85.1312	Halictidae	Halictus	paralellus	Halictidae.Halictus.paralellus	F
Garden	44039	3	P	2	A	Stolae	S. laevis	202007089	36.0123	-85.1334	Halictidae	Lasioglossum	pilosum	Halictidae.Lasioglossum.pilosum	F
Garden	44033	2	O	5	A	Corlan	C. lanceolata	202006965	35.8845	-83.9251	Halictidae	Lasioglossum	sp	Halictidae.Lasioglossum.sp	M
Garden	44033	2	O	5	F	Senmar	S. marilandica	202007951	35.8848	-83.9256	Halictidae	Lasioglossum	sp	Halictidae.Lasioglossum.sp	M
Local	44041	3	P	2	F	NA	NA	202002847	36.0114	-85.1332	Andrenidae	Calliopsis	andreniformis	Andrenidae.Calliopsis.andreniformis	F
Local	44041	3	P	2	F	NA	NA	202002854	36.0114	-85.1332	Andrenidae	Calliopsis	andreniformis	Andrenidae.Calliopsis.andreniformis	F
Local	44041	3	P	2	L	NA	NA	202002859	36.0119	-85.1312	Andrenidae	Calliopsis	andreniformis	Andrenidae.Calliopsis.andreniformis	F
Local	44041	3	P	2	L	NA	NA	202002860	36.0119	-85.1312	Andrenidae	Calliopsis	andreniformis	Andrenidae.Calliopsis.andreniformis	F
Local	44041	3	P	2	L	NA	NA	202002862	36.0119	-85.1312	Andrenidae	Calliopsis	andreniformis	Andrenidae.Calliopsis.andreniformis	F
Local	44041	3	P	2	L	NA	NA	202002864	36.0119	-85.1312	Andrenidae	Calliopsis	andreniformis	Andrenidae.Calliopsis.andreniformis	F
Local	44041	3	P	2	L	NA	NA	202002865	36.0119	-85.1312	Andrenidae	Calliopsis	andreniformis	Andrenidae.Calliopsis.andreniformis	F
Local	44041	3	P	2	L	NA	NA	202002869	36.0119	-85.1312	Andrenidae	Calliopsis	andreniformis	Andrenidae.Calliopsis.andreniformis	F
Local	44041	3	P	2	L	NA	NA	202002872	36.0119	-85.1312	Andrenidae	Calliopsis	andreniformis	Andrenidae.Calliopsis.andreniformis	F
Local	44041	3	P	2	L	NA	NA	202002874	36.0119	-85.1312	Andrenidae	Calliopsis	andreniformis	Andrenidae.Calliopsis.andreniformis	F
Local	44041	3	P	2	L	NA	NA	202002875	36.0119	-85.1312	Andrenidae	Calliopsis	andreniformis	Andrenidae.Calliopsis.andreniformis	F
Local	44041	3	P	2	A	NA	NA	202002890	36.0123	-85.1334	Andrenidae	Calliopsis	andreniformis	Andrenidae.Calliopsis.andreniformis	F
Local	44041	3	P	2	A	NA	NA	202002894	36.0123	-85.1334	Andrenidae	Calliopsis	andreniformis	Andrenidae.Calliopsis.andreniformis	F
Local	44041	3	P	2	F	NA	NA	202002846	36.0114	-85.1332	Apidae	Ceratina	dupla	Apidae.Ceratina.dupla	F
Local	44041	3	P	2	F	NA	NA	202002849	36.0114	-85.1332	Apidae	Ceratina	dupla	Apidae.Ceratina.dupla	F
Local	44041	3	P	2	L	NA	NA	202002855	36.0119	-85.1312	Apidae	Ceratina	dupla	Apidae.Ceratina.dupla	F
Local	44041	3	P	2	A	NA	NA	202002892	36.0123	-85.1334	Apidae	Ceratina	dupla	Apidae.Ceratina.dupla	F
Local	44041	3	P	2	A	NA	NA	202002895	36.0123	-85.1334	Apidae	Ceratina	dupla	Apidae.Ceratina.dupla	F
Local	44041	3	P	2	L	NA	NA	202002876	36.0119	-85.1312	Apidae	Apis	mellifera	Apidae.Apis.mellifera	F
Local	44041	3	P	2	L	NA	NA	202002877	36.0119	-85.1312	Apidae	Apis	mellifera	Apidae.Apis.mellifera	F
Local	44041	3	P	2	L	NA	NA	202002878	36.0119	-85.1312	Apidae	Apis	mellifera	Apidae.Apis.mellifera	F
Local	44041	3	P	2	L	NA	NA	202002879	36.0119	-85.1312	Apidae	Apis	mellifera	Apidae.Apis.mellifera	F
Local	44041	3	P	2	L	NA	NA	202002880	36.0119	-85.1312	Apidae	Apis	mellifera	Apidae.Apis.mellifera	F
Local	44041	3	P	2	L	NA	NA	202002881	36.0119	-85.1312	Apidae	Apis	mellifera	Apidae.Apis.mellifera	F
Local	44041	3	P	2	L	NA	NA	202002882	36.0119	-85.1312	Apidae	Apis	mellifera	Apidae.Apis.mellifera	F
Local	44041	3	P	2	L	NA	NA	202002883	36.0119	-85.1312	Apidae	Apis	mellifera	Apidae.Apis.mellifera	F
Local	44041	3	P	2	L	NA	NA	202002884	36.0119	-85.1312	Apidae	Apis	mellifera	Apidae.Apis.mellifera	F
Local	44041	3	P	2	L	NA	NA	202002885	36.0119	-85.1312	Apidae	Apis	mellifera	Apidae.Apis.mellifera	F
Local	44041	3	P	2	L	NA	NA	202002886	36.0119	-85.1312	Apidae	Apis	mellifera	Apidae.Apis.mellifera	F
Local	44041	3	P	2	L	NA	NA	202002887	36.0119	-85.1312	Apidae	Apis	mellifera	Apidae.Apis.mellifera	F
Local	44041	3	P	2	L	NA	NA	202002888	36.0119	-85.1312	Apidae	Apis	mellifera	Apidae.Apis.mellifera	F
Local	44041	3	P	2	A	NA	NA	202002896	36.0123	-85.1334	Apidae	Apis	mellifera	Apidae.Apis.mellifera	F
Local	44041	3	P	2	M	NA	NA	202002901	36.0118	-85.1306	Colletidae	Hylaeus	affinis/modestus	Colletidae.Hylaeus.affinis/modestus	F
Local	44041	3	P	2	M	NA	NA	202002916	36.0118	-85.1306	Colletidae	Hylaeus	affinis/modestus	Colletidae.Hylaeus.affinis/modestus	F
Local	44041	3	P	2	M	NA	NA	202002914	36.0118	-85.1306	Colletidae	Hylaeus	mesillae	Colletidae.Hylaeus.mesillae	F
Local	44041	3	P	2	L	NA	NA	202002858	36.0119	-85.1312	Halictidae	Lasioglossum	callidum	Halictidae.Lasioglossum.callidum	F
Local	44041	3	P	2	A	NA	NA	202002891	36.0123	-85.1334	Halictidae	Lasioglossum	callidum	Halictidae.Lasioglossum.callidum	F
Local	44041	3	P	2	M	NA	NA	202002908	36.0118	-85.1306	Halictidae	Lasioglossum	callidum	Halictidae.Lasioglossum.callidum	F
Local	44041	3	P	2	L	NA	NA	202002873	36.0119	-85.1312	Halictidae	Halictus	confusus	Halictidae.Halictus.confusus	F
Local	44041	3	P	2	M	NA	NA	202002900	36.0118	-85.1306	Halictidae	Lasioglossum	imitatum	Halictidae.Lasioglossum.imitatum	F
Local	44041	3	P	2	M	NA	NA	202002906	36.0118	-85.1306	Halictidae	Lasioglossum	imitatum	Halictidae.Lasioglossum.imitatum	F
Local	44041	3	P	2	M	NA	NA	202002907	36.0118	-85.1306	Halictidae	Lasioglossum	imitatum	Halictidae.Lasioglossum.imitatum	F
Local	44041	3	P	2	M	NA	NA	202002909	36.0118	-85.1306	Halictidae	Lasioglossum	imitatum	Halictidae.Lasioglossum.imitatum	F
Local	44041	3	P	2	M	NA	NA	202002910	36.0118	-85.1306	Halictidae	Lasioglossum	imitatum	Halictidae.Lasioglossum.imitatum	F
Local	44041	3	P	2	M	NA	NA	202002919	36.0118	-85.1306	Halictidae	Lasioglossum	imitatum	Halictidae.Lasioglossum.imitatum	F
Local	44041	3	P	2	M	NA	NA	202002922	36.0118	-85.1306	Halictidae	Lasioglossum	imitatum	Halictidae.Lasioglossum.imitatum	F
Local	44041	3	P	2	M	NA	NA	202002925	36.0118	-85.1306	Halictidae	Lasioglossum	imitatum	Halictidae.Lasioglossum.imitatum	F
Local	44041	3	P	2	L	NA	NA	202002861	36.0119	-85.1312	Halictidae	Lasioglossum	leucocomum	Halictidae.Lasioglossum.leucocomum	F
Local	44041	3	P	2	F	NA	NA	202002848	36.0114	-85.1332	Halictidae	Halictus	ligatus/poeyi	Halictidae.Halictus.ligatus/poeyi	F
Local	44041	3	P	2	L	NA	NA	202002868	36.0119	-85.1312	Halictidae	Halictus	ligatus/poeyi	Halictidae.Halictus.ligatus/poeyi	F
Local	44041	3	P	2	L	NA	NA	202002871	36.0119	-85.1312	Halictidae	Halictus	ligatus/poeyi	Halictidae.Halictus.ligatus/poeyi	F
Local	44041	3	P	2	L	NA	NA	202002856	36.0119	-85.1312	Halictidae	Lasioglossum	pilosum	Halictidae.Lasioglossum.pilosum	F
Local	44041	3	P	2	M	NA	NA	202002920	36.0118	-85.1306	Halictidae	Lasioglossum	trigeminum	Halictidae.Lasioglossum.trigeminum	F
Local	44041	3	P	2	L	NA	NA	202002857	36.0119	-85.1312	Halictidae	Halictus	confusus	Halictidae.Halictus.confusus	M
Local	44041	3	P	2	A	NA	NA	202002889	36.0123	-85.1334	Halictidae	Halictus	confusus	Halictidae.Halictus.confusus	M
Local	44041	3	P	2	L	NA	NA	202002863	36.0119	-85.1312	Halictidae	Halictus	ligatus/poeyi	Halictidae.Halictus.ligatus/poeyi	M
Garden	44033	2	O	5	F	Senmar	S. marilandica	202007953	35.8848	-83.9256	Halictidae	Lasioglossum	sp	Halictidae.Lasioglossum.sp	M
Garden	44033	2	O	5	F	Senmar	S. marilandica	202007955	35.8848	-83.9256	Halictidae	Lasioglossum	sp	Halictidae.Lasioglossum.sp	M
Garden	44033	2	O	5	L	Pycmut	P. muticum	202008047	35.8845	-83.9259	Halictidae	Lasioglossum	sp	Halictidae.Lasioglossum.sp	M
Garden	44033	2	O	5	L	Pycmut	P. muticum	202008050	35.8845	-83.9259	Halictidae	Lasioglossum	sp	Halictidae.Lasioglossum.sp	M
Garden	44033	2	O	5	L	Pycmut	P. muticum	202008052	35.8845	-83.9259	Halictidae	Lasioglossum	sp	Halictidae.Lasioglossum.sp	M
Garden	44033	2	O	5	L	Pycmut	P. muticum	202008053	35.8845	-83.9259	Halictidae	Lasioglossum	sp	Halictidae.Lasioglossum.sp	M
Garden	44033	2	O	5	L	Pycmut	P. muticum	202008054	35.8845	-83.9259	Halictidae	Lasioglossum	sp	Halictidae.Lasioglossum.sp	M
Local	44041	3	P	2	L	NA	NA	202002866	36.0119	-85.1312	Megachilidae	Megachile	mendica	Megachilidae.Megachile.mendica	M
Local	44049	4	P	2	F	NA	NA	202003663	36.0114	-85.1332	Andrenidae	Calliopsis	andreniformis	Andrenidae.Calliopsis.andreniformis	F
Local	44049	4	P	2	L	NA	NA	202003684	36.0119	-85.1312	Andrenidae	Calliopsis	andreniformis	Andrenidae.Calliopsis.andreniformis	F
Local	44049	4	P	2	L	NA	NA	202003686	36.0119	-85.1312	Andrenidae	Calliopsis	andreniformis	Andrenidae.Calliopsis.andreniformis	F
Local	44049	4	P	2	L	NA	NA	202003687	36.0119	-85.1312	Andrenidae	Calliopsis	andreniformis	Andrenidae.Calliopsis.andreniformis	F
Local	44049	4	P	2	A	NA	NA	202003693	36.0123	-85.1334	Andrenidae	Calliopsis	andreniformis	Andrenidae.Calliopsis.andreniformis	F
Local	44049	4	P	2	A	NA	NA	202003694	36.0123	-85.1334	Andrenidae	Calliopsis	andreniformis	Andrenidae.Calliopsis.andreniformis	F
Local	44049	4	P	2	F	NA	NA	202003656	36.0114	-85.1332	Apidae	Ceratina	calcarata	Apidae.Ceratina.calcarata	F
Local	44049	4	P	2	F	NA	NA	202003660	36.0114	-85.1332	Apidae	Ceratina	dupla	Apidae.Ceratina.dupla	F
Local	44049	4	P	2	A	NA	NA	202003695	36.0123	-85.1334	Apidae	Ceratina	dupla	Apidae.Ceratina.dupla	F
Local	44049	4	P	2	F	NA	NA	202003661	36.0114	-85.1332	Apidae	Ceratina	mikmaqi	Apidae.Ceratina.mikmaqi	F
Local	44049	4	P	2	L	NA	NA	202003692	36.0119	-85.1312	Apidae	Apis	mellifera	Apidae.Apis.mellifera	F
Local	44049	4	P	2	M	NA	NA	202003671	36.0118	-85.1306	Colletidae	Hylaeus	affinis/modestus	Colletidae.Hylaeus.affinis/modestus	F
Local	44049	4	P	2	F	NA	NA	202003659	36.0114	-85.1332	Halictidae	Augochlorella	aurata	Halictidae.Augochlorella.aurata	F
Local	44049	4	P	2	F	NA	NA	202003665	36.0114	-85.1332	Halictidae	Augochlorella	aurata	Halictidae.Augochlorella.aurata	F
Local	44049	4	P	2	L	NA	NA	202003691	36.0119	-85.1312	Halictidae	Augochlorella	aurata	Halictidae.Augochlorella.aurata	F
Local	44049	4	P	2	L	NA	NA	202003689	36.0119	-85.1312	Halictidae	Lasioglossum	callidum	Halictidae.Lasioglossum.callidum	F
Local	44049	4	P	2	L	NA	NA	202003690	36.0119	-85.1312	Halictidae	Lasioglossum	callidum	Halictidae.Lasioglossum.callidum	F
Local	44049	4	P	2	M	NA	NA	202003669	36.0118	-85.1306	Halictidae	Lasioglossum	imitatum	Halictidae.Lasioglossum.imitatum	F
Local	44049	4	P	2	L	NA	NA	202003688	36.0119	-85.1312	Halictidae	Halictus	ligatus/poeyi	Halictidae.Halictus.ligatus/poeyi	F
Local	44049	4	P	2	L	NA	NA	202003682	36.0119	-85.1312	Halictidae	Lasioglossum	trigeminum	Halictidae.Lasioglossum.trigeminum	F
Local	44049	4	P	2	A	NA	NA	202003699	36.0123	-85.1334	Halictidae	Lasioglossum	trigeminum	Halictidae.Lasioglossum.trigeminum	F
Local	44049	4	P	2	F	NA	NA	202003662	36.0114	-85.1332	Halictidae	Halictus	confusus	Halictidae.Halictus.confusus	M
Local	44049	4	P	2	F	NA	NA	202003664	36.0114	-85.1332	Halictidae	Halictus	ligatus/poeyi	Halictidae.Halictus.ligatus/poeyi	M
Garden	44050	4	P	2	A	Helhir	H. hirsutus	202005228	36.0123	-85.1334	Apidae	Ceratina	strenua	Apidae.Ceratina.strenua	F
Garden	44050	4	P	2	A	Helhir	H. hirsutus	202005229	36.0123	-85.1334	Apidae	Melissodes	trinodis	Apidae.Melissodes.trinodis	M
Garden	44050	4	P	2	A	Helhir	H. hirsutus	202005230	36.0123	-85.1334	Halictidae	Agapostemon	virescens	Halictidae.Agapostemon.virescens	M
Garden	44050	4	P	2	A	Helhir	H. hirsutus	202005231	36.0123	-85.1334	Halictidae	Agapostemon	virescens	Halictidae.Agapostemon.virescens	M
Garden	44050	4	P	2	A	Helhir	H. hirsutus	202005232	36.0123	-85.1334	Halictidae	Agapostemon	virescens	Halictidae.Agapostemon.virescens	M
Garden	44050	4	P	2	A	Helhir	H. hirsutus	202005233	36.0123	-85.1334	Halictidae	Augochlorella	aurata	Halictidae.Augochlorella.aurata	M
Garden	44050	4	P	2	M	Helocc	H. occidentalis	202005717	36.0118	-85.1306	Halictidae	Augochlorella	aurata	Halictidae.Augochlorella.aurata	M
Garden	44050	4	P	2	L	Pycmut	P. muticum	202005813	36.0119	-85.1312	Halictidae	Augochloropsis	metallica	Halictidae.Augochloropsis.metallica	M
Garden	44050	4	P	2	L	Pycmut	P. muticum	202005820	36.0119	-85.1312	Halictidae	Augochloropsis	metallica	Halictidae.Augochloropsis.metallica	M
Garden	44050	4	P	2	L	Pycmut	P. muticum	202005821	36.0119	-85.1312	Halictidae	Augochloropsis	metallica	Halictidae.Augochloropsis.metallica	F
Garden	44050	4	P	2	L	Pycmut	P. muticum	202005822	36.0119	-85.1312	Halictidae	Augochloropsis	metallica	Halictidae.Augochloropsis.metallica	M
Garden	44050	4	P	2	L	Pycmut	P. muticum	202005824	36.0119	-85.1312	Halictidae	Halictus	confusus	Halictidae.Halictus.confusus	M
Garden	44050	4	P	2	L	Pycmut	P. muticum	202005825	36.0119	-85.1312	Halictidae	Halictus	confusus	Halictidae.Halictus.confusus	M
Garden	44050	4	P	2	L	Pycmut	P. muticum	202005826	36.0119	-85.1312	Halictidae	Halictus	confusus	Halictidae.Halictus.confusus	M
Garden	44050	4	P	2	L	Pycmut	P. muticum	202005827	36.0119	-85.1312	Halictidae	Halictus	confusus	Halictidae.Halictus.confusus	M
Garden	44050	4	P	2	L	Pycmut	P. muticum	202005828	36.0119	-85.1312	Halictidae	Halictus	confusus	Halictidae.Halictus.confusus	M
Garden	44050	4	P	2	L	Pycmut	P. muticum	202005829	36.0119	-85.1312	Halictidae	Halictus	confusus	Halictidae.Halictus.confusus	M
Garden	44050	4	P	2	A	Helocc	H. occidentalis	202005708	36.0123	-85.1334	Halictidae	Halictus	ligatus/poeyi	Halictidae.Halictus.ligatus/poeyi	F
Garden	44050	4	P	2	A	Helocc	H. occidentalis	202005709	36.0123	-85.1334	Halictidae	Halictus	ligatus/poeyi	Halictidae.Halictus.ligatus/poeyi	F
Garden	44050	4	P	2	A	Helocc	H. occidentalis	202005710	36.0123	-85.1334	Halictidae	Halictus	ligatus/poeyi	Halictidae.Halictus.ligatus/poeyi	F
Garden	44050	4	P	2	A	Helocc	H. occidentalis	202005712	36.0123	-85.1334	Halictidae	Halictus	ligatus/poeyi	Halictidae.Halictus.ligatus/poeyi	F
Garden	44050	4	P	2	A	Helocc	H. occidentalis	202005711	36.0123	-85.1334	Halictidae	Halictus	ligatus/poeyi	Halictidae.Halictus.ligatus/poeyi	M
Garden	44050	4	P	2	M	Helocc	H. occidentalis	202005716	36.0118	-85.1306	Halictidae	Halictus	ligatus/poeyi	Halictidae.Halictus.ligatus/poeyi	M
Garden	44050	4	P	2	L	Pycmut	P. muticum	202005818	36.0119	-85.1312	Halictidae	Halictus	paralellus	Halictidae.Halictus.paralellus	F
Garden	44050	4	P	2	F	Baptin	B. tinctoria	202005224	36.0114	-85.1332	Halictidae	Lasioglossum	admirandum	Halictidae.Lasioglossum.admirandum	F
Garden	44050	4	P	2	A	Helhir	H. hirsutus	202005227	36.0123	-85.1334	Halictidae	Lasioglossum	coreopsis	Halictidae.Lasioglossum.coreopsis	F
Garden	44050	4	P	2	F	Baptin	B. tinctoria	202005223	36.0114	-85.1332	Halictidae	Lasioglossum	hitchensi	Halictidae.Lasioglossum.hitchensi	F
Garden	44050	4	P	2	F	Amoher	A. herbacea	202005292	36.0114	-85.1332	Halictidae	Lasioglossum	hitchensi	Halictidae.Lasioglossum.hitchensi	F
Garden	44050	4	P	2	L	Pycmut	P. muticum	202005823	36.0119	-85.1312	Megachilidae	Megachile	rotundata	Megachilidae.Megachile.rotundata	M
Local	44060	5	P	2	M	NA	NA	202004195	36.0118	-85.1306	Apidae	Ceratina	dupla	Apidae.Ceratina.dupla	F
Local	44060	5	P	2	L	NA	NA	202004252	36.0119	-85.1312	Apidae	Bombus	impatiens	Apidae.Bombus.impatiens	F
Local	44060	5	P	2	L	NA	NA	202004258	36.0119	-85.1312	Apidae	Apis	mellifera	Apidae.Apis.mellifera	F
Local	44060	5	P	2	L	NA	NA	202004259	36.0119	-85.1312	Apidae	Apis	mellifera	Apidae.Apis.mellifera	F
Local	44060	5	P	2	L	NA	NA	202004260	36.0119	-85.1312	Apidae	Apis	mellifera	Apidae.Apis.mellifera	F
Local	44060	5	P	2	L	NA	NA	202004261	36.0119	-85.1312	Apidae	Apis	mellifera	Apidae.Apis.mellifera	F
Local	44060	5	P	2	L	NA	NA	202004262	36.0119	-85.1312	Apidae	Apis	mellifera	Apidae.Apis.mellifera	F
Local	44060	5	P	2	L	NA	NA	202004263	36.0119	-85.1312	Apidae	Apis	mellifera	Apidae.Apis.mellifera	F
Local	44060	5	P	2	M	NA	NA	202004202	36.0118	-85.1306	Halictidae	Lasioglossum	apocyni	Halictidae.Lasioglossum.apocyni	F
Local	44060	5	P	2	A	NA	NA	202004209	36.0123	-85.1334	Halictidae	Augochlorella	aurata	Halictidae.Augochlorella.aurata	F
Local	44060	5	P	2	A	NA	NA	202004216	36.0123	-85.1334	Halictidae	Augochlorella	aurata	Halictidae.Augochlorella.aurata	F
Local	44060	5	P	2	A	NA	NA	202004226	36.0123	-85.1334	Halictidae	Augochlorella	aurata	Halictidae.Augochlorella.aurata	F
Local	44060	5	P	2	A	NA	NA	202004227	36.0123	-85.1334	Halictidae	Augochlorella	aurata	Halictidae.Augochlorella.aurata	F
Local	44060	5	P	2	A	NA	NA	202004228	36.0123	-85.1334	Halictidae	Augochlorella	aurata	Halictidae.Augochlorella.aurata	F
Local	44060	5	P	2	F	NA	NA	202004238	36.0114	-85.1332	Halictidae	Augochlorella	aurata	Halictidae.Augochlorella.aurata	F
Local	44060	5	P	2	M	NA	NA	202004203	36.0118	-85.1306	Halictidae	Lasioglossum	callidum	Halictidae.Lasioglossum.callidum	F
Local	44060	5	P	2	M	NA	NA	202004208	36.0118	-85.1306	Halictidae	Lasioglossum	callidum	Halictidae.Lasioglossum.callidum	F
Local	44060	5	P	2	A	NA	NA	202004214	36.0123	-85.1334	Halictidae	Lasioglossum	callidum	Halictidae.Lasioglossum.callidum	F
Local	44060	5	P	2	F	NA	NA	202004233	36.0114	-85.1332	Halictidae	Lasioglossum	callidum	Halictidae.Lasioglossum.callidum	F
Local	44060	5	P	2	L	NA	NA	202004243	36.0119	-85.1312	Halictidae	Lasioglossum	callidum	Halictidae.Lasioglossum.callidum	F
Local	44060	5	P	2	L	NA	NA	202004244	36.0119	-85.1312	Halictidae	Lasioglossum	callidum	Halictidae.Lasioglossum.callidum	F
Local	44060	5	P	2	L	NA	NA	202004247	36.0119	-85.1312	Halictidae	Lasioglossum	callidum	Halictidae.Lasioglossum.callidum	F
Local	44060	5	P	2	L	NA	NA	202004254	36.0119	-85.1312	Halictidae	Lasioglossum	callidum	Halictidae.Lasioglossum.callidum	F
Local	44060	5	P	2	L	NA	NA	202004255	36.0119	-85.1312	Halictidae	Lasioglossum	callidum	Halictidae.Lasioglossum.callidum	F
Local	44060	5	P	2	L	NA	NA	202004257	36.0119	-85.1312	Halictidae	Lasioglossum	callidum	Halictidae.Lasioglossum.callidum	F
Local	44060	5	P	2	M	NA	NA	202004205	36.0118	-85.1306	Halictidae	Lasioglossum	hitchensi	Halictidae.Lasioglossum.hitchensi	F
Local	44060	5	P	2	M	NA	NA	202004207	36.0118	-85.1306	Halictidae	Lasioglossum	hitchensi	Halictidae.Lasioglossum.hitchensi	F
Local	44060	5	P	2	A	NA	NA	202004211	36.0123	-85.1334	Halictidae	Lasioglossum	hitchensi	Halictidae.Lasioglossum.hitchensi	F
Local	44060	5	P	2	A	NA	NA	202004219	36.0123	-85.1334	Halictidae	Lasioglossum	hitchensi	Halictidae.Lasioglossum.hitchensi	F
Local	44033	2	A	4	M	NA	NA	202001695	35.9961	-84.2189	Andrenidae	Calliopsis	andreniformis	Andrenidae.Calliopsis.andreniformis	F
Local	44033	2	A	4	A	NA	NA	202001615	35.9965	-84.2188	Apidae	Ceratina	calcarata	Apidae.Ceratina.calcarata	F
Local	44033	2	A	4	M	NA	NA	202001691	35.9961	-84.2189	Apidae	Ceratina	calcarata	Apidae.Ceratina.calcarata	F
Local	44033	2	A	4	M	NA	NA	202001692	35.9961	-84.2189	Apidae	Ceratina	calcarata	Apidae.Ceratina.calcarata	F
Local	44033	2	A	4	M	NA	NA	202001693	35.9961	-84.2189	Apidae	Ceratina	calcarata	Apidae.Ceratina.calcarata	F
Local	44033	2	A	4	A	NA	NA	202001646	35.9965	-84.2188	Apidae	Bombus	impatiens	Apidae.Bombus.impatiens	F
Local	44033	2	A	4	M	NA	NA	202001711	35.9961	-84.2189	Apidae	Bombus	impatiens	Apidae.Bombus.impatiens	F
Local	44033	2	A	4	A	NA	NA	202001612	35.9965	-84.2188	Apidae	Ceratina	strenua	Apidae.Ceratina.strenua	F
Local	44033	2	A	4	A	NA	NA	202001613	35.9965	-84.2188	Apidae	Ceratina	strenua	Apidae.Ceratina.strenua	F
Local	44033	2	A	4	A	NA	NA	202001614	35.9965	-84.2188	Apidae	Ceratina	strenua	Apidae.Ceratina.strenua	F
Local	44033	2	A	4	M	NA	NA	202001690	35.9961	-84.2189	Apidae	Ceratina	strenua	Apidae.Ceratina.strenua	F
Local	44033	2	A	4	F	NA	NA	202001766	35.996	-84.2194	Apidae	Ceratina	strenua	Apidae.Ceratina.strenua	F
Local	44033	2	A	4	A	NA	NA	202001649	35.9965	-84.2188	Apidae	Apis	mellifera	Apidae.Apis.mellifera	F
Local	44033	2	A	4	A	NA	NA	202001650	35.9965	-84.2188	Apidae	Apis	mellifera	Apidae.Apis.mellifera	F
Local	44033	2	A	4	A	NA	NA	202001651	35.9965	-84.2188	Apidae	Apis	mellifera	Apidae.Apis.mellifera	F
Local	44033	2	A	4	A	NA	NA	202001652	35.9965	-84.2188	Apidae	Apis	mellifera	Apidae.Apis.mellifera	F
Local	44033	2	A	4	A	NA	NA	202001653	35.9965	-84.2188	Apidae	Apis	mellifera	Apidae.Apis.mellifera	F
Local	44033	2	A	4	A	NA	NA	202001654	35.9965	-84.2188	Apidae	Apis	mellifera	Apidae.Apis.mellifera	F
Local	44033	2	A	4	A	NA	NA	202001655	35.9965	-84.2188	Apidae	Apis	mellifera	Apidae.Apis.mellifera	F
Local	44033	2	A	4	A	NA	NA	202001656	35.9965	-84.2188	Apidae	Apis	mellifera	Apidae.Apis.mellifera	F
Local	44033	2	A	4	A	NA	NA	202001657	35.9965	-84.2188	Apidae	Apis	mellifera	Apidae.Apis.mellifera	F
Local	44033	2	A	4	A	NA	NA	202001658	35.9965	-84.2188	Apidae	Apis	mellifera	Apidae.Apis.mellifera	F
Local	44033	2	A	4	A	NA	NA	202001659	35.9965	-84.2188	Apidae	Apis	mellifera	Apidae.Apis.mellifera	F
Local	44033	2	A	4	A	NA	NA	202001660	35.9965	-84.2188	Apidae	Apis	mellifera	Apidae.Apis.mellifera	F
Local	44033	2	A	4	A	NA	NA	202001661	35.9965	-84.2188	Apidae	Apis	mellifera	Apidae.Apis.mellifera	F
Local	44033	2	A	4	A	NA	NA	202001662	35.9965	-84.2188	Apidae	Apis	mellifera	Apidae.Apis.mellifera	F
Local	44033	2	A	4	A	NA	NA	202001663	35.9965	-84.2188	Apidae	Apis	mellifera	Apidae.Apis.mellifera	F
Local	44033	2	A	4	A	NA	NA	202001664	35.9965	-84.2188	Apidae	Apis	mellifera	Apidae.Apis.mellifera	F
Local	44033	2	A	4	A	NA	NA	202001665	35.9965	-84.2188	Apidae	Apis	mellifera	Apidae.Apis.mellifera	F
Local	44033	2	A	4	A	NA	NA	202001666	35.9965	-84.2188	Apidae	Apis	mellifera	Apidae.Apis.mellifera	F
Local	44033	2	A	4	A	NA	NA	202001667	35.9965	-84.2188	Apidae	Apis	mellifera	Apidae.Apis.mellifera	F
Local	44033	2	A	4	A	NA	NA	202001668	35.9965	-84.2188	Apidae	Apis	mellifera	Apidae.Apis.mellifera	F
Local	44033	2	A	4	A	NA	NA	202001669	35.9965	-84.2188	Apidae	Apis	mellifera	Apidae.Apis.mellifera	F
Local	44033	2	A	4	A	NA	NA	202001670	35.9965	-84.2188	Apidae	Apis	mellifera	Apidae.Apis.mellifera	F
Local	44033	2	A	4	A	NA	NA	202001671	35.9965	-84.2188	Apidae	Apis	mellifera	Apidae.Apis.mellifera	F
Local	44033	2	A	4	A	NA	NA	202001672	35.9965	-84.2188	Apidae	Apis	mellifera	Apidae.Apis.mellifera	F
Local	44033	2	A	4	A	NA	NA	202001673	35.9965	-84.2188	Apidae	Apis	mellifera	Apidae.Apis.mellifera	F
Local	44033	2	A	4	A	NA	NA	202001674	35.9965	-84.2188	Apidae	Apis	mellifera	Apidae.Apis.mellifera	F
Local	44033	2	A	4	A	NA	NA	202001675	35.9965	-84.2188	Apidae	Apis	mellifera	Apidae.Apis.mellifera	F
Local	44033	2	A	4	A	NA	NA	202001676	35.9965	-84.2188	Apidae	Apis	mellifera	Apidae.Apis.mellifera	F
Local	44033	2	A	4	A	NA	NA	202001677	35.9965	-84.2188	Apidae	Apis	mellifera	Apidae.Apis.mellifera	F
Local	44033	2	A	4	A	NA	NA	202001678	35.9965	-84.2188	Apidae	Apis	mellifera	Apidae.Apis.mellifera	F
Local	44033	2	A	4	A	NA	NA	202001679	35.9965	-84.2188	Apidae	Apis	mellifera	Apidae.Apis.mellifera	F
Local	44033	2	A	4	A	NA	NA	202001680	35.9965	-84.2188	Apidae	Apis	mellifera	Apidae.Apis.mellifera	F
Local	44033	2	A	4	M	NA	NA	202001715	35.9961	-84.2189	Apidae	Apis	mellifera	Apidae.Apis.mellifera	F
Local	44033	2	A	4	M	NA	NA	202001716	35.9961	-84.2189	Apidae	Apis	mellifera	Apidae.Apis.mellifera	F
Local	44033	2	A	4	M	NA	NA	202001717	35.9961	-84.2189	Apidae	Apis	mellifera	Apidae.Apis.mellifera	F
Local	44033	2	A	4	M	NA	NA	202001718	35.9961	-84.2189	Apidae	Apis	mellifera	Apidae.Apis.mellifera	F
Local	44033	2	A	4	M	NA	NA	202001719	35.9961	-84.2189	Apidae	Apis	mellifera	Apidae.Apis.mellifera	F
Local	44033	2	A	4	M	NA	NA	202001720	35.9961	-84.2189	Apidae	Apis	mellifera	Apidae.Apis.mellifera	F
Local	44033	2	A	4	M	NA	NA	202001721	35.9961	-84.2189	Apidae	Apis	mellifera	Apidae.Apis.mellifera	F
Local	44033	2	A	4	M	NA	NA	202001722	35.9961	-84.2189	Apidae	Apis	mellifera	Apidae.Apis.mellifera	F
Local	44033	2	A	4	M	NA	NA	202001723	35.9961	-84.2189	Apidae	Apis	mellifera	Apidae.Apis.mellifera	F
Local	44033	2	A	4	M	NA	NA	202001724	35.9961	-84.2189	Apidae	Apis	mellifera	Apidae.Apis.mellifera	F
Local	44033	2	A	4	M	NA	NA	202001725	35.9961	-84.2189	Apidae	Apis	mellifera	Apidae.Apis.mellifera	F
Local	44033	2	A	4	M	NA	NA	202001726	35.9961	-84.2189	Apidae	Apis	mellifera	Apidae.Apis.mellifera	F
Local	44033	2	A	4	M	NA	NA	202001727	35.9961	-84.2189	Apidae	Apis	mellifera	Apidae.Apis.mellifera	F
Local	44033	2	A	4	M	NA	NA	202001728	35.9961	-84.2189	Apidae	Apis	mellifera	Apidae.Apis.mellifera	F
Local	44033	2	A	4	M	NA	NA	202001729	35.9961	-84.2189	Apidae	Apis	mellifera	Apidae.Apis.mellifera	F
Local	44033	2	A	4	M	NA	NA	202001730	35.9961	-84.2189	Apidae	Apis	mellifera	Apidae.Apis.mellifera	F
Local	44033	2	A	4	M	NA	NA	202001731	35.9961	-84.2189	Apidae	Apis	mellifera	Apidae.Apis.mellifera	F
Local	44033	2	A	4	M	NA	NA	202001732	35.9961	-84.2189	Apidae	Apis	mellifera	Apidae.Apis.mellifera	F
Local	44033	2	A	4	M	NA	NA	202001733	35.9961	-84.2189	Apidae	Apis	mellifera	Apidae.Apis.mellifera	F
Local	44033	2	A	4	M	NA	NA	202001734	35.9961	-84.2189	Apidae	Apis	mellifera	Apidae.Apis.mellifera	F
Local	44033	2	A	4	M	NA	NA	202001735	35.9961	-84.2189	Apidae	Apis	mellifera	Apidae.Apis.mellifera	F
Local	44033	2	A	4	M	NA	NA	202001736	35.9961	-84.2189	Apidae	Apis	mellifera	Apidae.Apis.mellifera	F
Local	44033	2	A	4	M	NA	NA	202001737	35.9961	-84.2189	Apidae	Apis	mellifera	Apidae.Apis.mellifera	F
Local	44033	2	A	4	M	NA	NA	202001738	35.9961	-84.2189	Apidae	Apis	mellifera	Apidae.Apis.mellifera	F
Local	44033	2	A	4	M	NA	NA	202001739	35.9961	-84.2189	Apidae	Apis	mellifera	Apidae.Apis.mellifera	F
Local	44033	2	A	4	M	NA	NA	202001740	35.9961	-84.2189	Apidae	Apis	mellifera	Apidae.Apis.mellifera	F
Local	44033	2	A	4	M	NA	NA	202001741	35.9961	-84.2189	Apidae	Apis	mellifera	Apidae.Apis.mellifera	F
Local	44033	2	A	4	M	NA	NA	202001742	35.9961	-84.2189	Apidae	Apis	mellifera	Apidae.Apis.mellifera	F
Local	44033	2	A	4	M	NA	NA	202001743	35.9961	-84.2189	Apidae	Apis	mellifera	Apidae.Apis.mellifera	F
Local	44033	2	A	4	M	NA	NA	202001744	35.9961	-84.2189	Apidae	Apis	mellifera	Apidae.Apis.mellifera	F
Local	44033	2	A	4	M	NA	NA	202001745	35.9961	-84.2189	Apidae	Apis	mellifera	Apidae.Apis.mellifera	F
Local	44033	2	A	4	M	NA	NA	202001746	35.9961	-84.2189	Apidae	Apis	mellifera	Apidae.Apis.mellifera	F
Local	44033	2	A	4	M	NA	NA	202001747	35.9961	-84.2189	Apidae	Apis	mellifera	Apidae.Apis.mellifera	F
Local	44033	2	A	4	M	NA	NA	202001748	35.9961	-84.2189	Apidae	Apis	mellifera	Apidae.Apis.mellifera	F
Local	44033	2	A	4	M	NA	NA	202001749	35.9961	-84.2189	Apidae	Apis	mellifera	Apidae.Apis.mellifera	F
Local	44033	2	A	4	M	NA	NA	202001750	35.9961	-84.2189	Apidae	Apis	mellifera	Apidae.Apis.mellifera	F
Local	44033	2	A	4	M	NA	NA	202001751	35.9961	-84.2189	Apidae	Apis	mellifera	Apidae.Apis.mellifera	F
Local	44033	2	A	4	M	NA	NA	202001752	35.9961	-84.2189	Apidae	Apis	mellifera	Apidae.Apis.mellifera	F
Local	44033	2	A	4	M	NA	NA	202001753	35.9961	-84.2189	Apidae	Apis	mellifera	Apidae.Apis.mellifera	F
Local	44033	2	A	4	M	NA	NA	202001754	35.9961	-84.2189	Apidae	Apis	mellifera	Apidae.Apis.mellifera	F
Local	44033	2	A	4	M	NA	NA	202001755	35.9961	-84.2189	Apidae	Apis	mellifera	Apidae.Apis.mellifera	F
Local	44033	2	A	4	M	NA	NA	202001756	35.9961	-84.2189	Apidae	Apis	mellifera	Apidae.Apis.mellifera	F
Local	44033	2	A	4	M	NA	NA	202001757	35.9961	-84.2189	Apidae	Apis	mellifera	Apidae.Apis.mellifera	F
Local	44033	2	A	4	M	NA	NA	202001758	35.9961	-84.2189	Apidae	Apis	mellifera	Apidae.Apis.mellifera	F
Local	44033	2	A	4	M	NA	NA	202001759	35.9961	-84.2189	Apidae	Apis	mellifera	Apidae.Apis.mellifera	F
Local	44033	2	A	4	M	NA	NA	202001760	35.9961	-84.2189	Apidae	Apis	mellifera	Apidae.Apis.mellifera	F
Local	44033	2	A	4	M	NA	NA	202001761	35.9961	-84.2189	Apidae	Apis	mellifera	Apidae.Apis.mellifera	F
Local	44033	2	A	4	M	NA	NA	202001762	35.9961	-84.2189	Apidae	Apis	mellifera	Apidae.Apis.mellifera	F
Local	44033	2	A	4	M	NA	NA	202001763	35.9961	-84.2189	Apidae	Apis	mellifera	Apidae.Apis.mellifera	F
Local	44033	2	A	4	M	NA	NA	202001764	35.9961	-84.2189	Apidae	Apis	mellifera	Apidae.Apis.mellifera	F
Local	44033	2	A	4	A	NA	NA	202001647	35.9965	-84.2188	Apidae	Apis	mellifera	Apidae.Apis.mellifera	F
Local	44033	2	A	4	A	NA	NA	202001648	35.9965	-84.2188	Apidae	Apis	mellifera	Apidae.Apis.mellifera	F
Local	44033	2	A	4	M	NA	NA	202001713	35.9961	-84.2189	Apidae	Apis	mellifera	Apidae.Apis.mellifera	F
Local	44033	2	A	4	M	NA	NA	202001714	35.9961	-84.2189	Apidae	Apis	mellifera	Apidae.Apis.mellifera	F
Local	44033	2	A	4	F	NA	NA	202001769	35.996	-84.2194	Halictidae	Lasioglossum	apocyni	Halictidae.Lasioglossum.apocyni	F
Local	44033	2	A	4	A	NA	NA	202001609	35.9965	-84.2188	Halictidae	Augochlorella	aurata	Halictidae.Augochlorella.aurata	F
Local	44033	2	A	4	A	NA	NA	202001610	35.9965	-84.2188	Halictidae	Augochlorella	aurata	Halictidae.Augochlorella.aurata	F
Local	44033	2	A	4	M	NA	NA	202001684	35.9961	-84.2189	Halictidae	Lasioglossum	callidum	Halictidae.Lasioglossum.callidum	F
Local	44033	2	A	4	M	NA	NA	202001685	35.9961	-84.2189	Halictidae	Lasioglossum	callidum	Halictidae.Lasioglossum.callidum	F
Local	44033	2	A	4	F	NA	NA	202001765	35.996	-84.2194	Halictidae	Lasioglossum	callidum	Halictidae.Lasioglossum.callidum	F
Local	44033	2	A	4	F	NA	NA	202001767	35.996	-84.2194	Halictidae	Lasioglossum	callidum	Halictidae.Lasioglossum.callidum	F
Local	44033	2	A	4	F	NA	NA	202001770	35.996	-84.2194	Halictidae	Lasioglossum	callidum	Halictidae.Lasioglossum.callidum	F
Local	44033	2	A	4	F	NA	NA	202001771	35.996	-84.2194	Halictidae	Lasioglossum	callidum	Halictidae.Lasioglossum.callidum	F
Local	44033	2	A	4	A	NA	NA	202001617	35.9965	-84.2188	Halictidae	Halictus	confusus	Halictidae.Halictus.confusus	F
Local	44033	2	A	4	A	NA	NA	202001618	35.9965	-84.2188	Halictidae	Halictus	confusus	Halictidae.Halictus.confusus	F
Local	44033	2	A	4	M	NA	NA	202001694	35.9961	-84.2189	Halictidae	Halictus	confusus	Halictidae.Halictus.confusus	F
Local	44033	2	A	4	M	NA	NA	202001696	35.9961	-84.2189	Halictidae	Halictus	confusus	Halictidae.Halictus.confusus	F
Local	44033	2	A	4	A	NA	NA	202001611	35.9965	-84.2188	Halictidae	Lasioglossum	imitatum	Halictidae.Lasioglossum.imitatum	F
Local	44033	2	A	4	M	NA	NA	202001683	35.9961	-84.2189	Halictidae	Lasioglossum	imitatum	Halictidae.Lasioglossum.imitatum	F
Local	44033	2	A	4	A	NA	NA	202001619	35.9965	-84.2188	Halictidae	Halictus	ligatus/poeyi	Halictidae.Halictus.ligatus/poeyi	F
Local	44033	2	A	4	A	NA	NA	202001620	35.9965	-84.2188	Halictidae	Halictus	ligatus/poeyi	Halictidae.Halictus.ligatus/poeyi	F
Local	44033	2	A	4	A	NA	NA	202001621	35.9965	-84.2188	Halictidae	Halictus	ligatus/poeyi	Halictidae.Halictus.ligatus/poeyi	F
Local	44033	2	A	4	A	NA	NA	202001622	35.9965	-84.2188	Halictidae	Halictus	ligatus/poeyi	Halictidae.Halictus.ligatus/poeyi	F
Local	44033	2	A	4	A	NA	NA	202001623	35.9965	-84.2188	Halictidae	Halictus	ligatus/poeyi	Halictidae.Halictus.ligatus/poeyi	F
Local	44033	2	A	4	A	NA	NA	202001624	35.9965	-84.2188	Halictidae	Halictus	ligatus/poeyi	Halictidae.Halictus.ligatus/poeyi	F
Local	44033	2	A	4	A	NA	NA	202001625	35.9965	-84.2188	Halictidae	Halictus	ligatus/poeyi	Halictidae.Halictus.ligatus/poeyi	F
Local	44033	2	A	4	A	NA	NA	202001626	35.9965	-84.2188	Halictidae	Halictus	ligatus/poeyi	Halictidae.Halictus.ligatus/poeyi	F
Local	44033	2	A	4	A	NA	NA	202001627	35.9965	-84.2188	Halictidae	Halictus	ligatus/poeyi	Halictidae.Halictus.ligatus/poeyi	F
Local	44033	2	A	4	A	NA	NA	202001628	35.9965	-84.2188	Halictidae	Halictus	ligatus/poeyi	Halictidae.Halictus.ligatus/poeyi	F
Local	44033	2	A	4	A	NA	NA	202001629	35.9965	-84.2188	Halictidae	Halictus	ligatus/poeyi	Halictidae.Halictus.ligatus/poeyi	F
Local	44033	2	A	4	A	NA	NA	202001630	35.9965	-84.2188	Halictidae	Halictus	ligatus/poeyi	Halictidae.Halictus.ligatus/poeyi	F
Local	44033	2	A	4	A	NA	NA	202001631	35.9965	-84.2188	Halictidae	Halictus	ligatus/poeyi	Halictidae.Halictus.ligatus/poeyi	F
Local	44033	2	A	4	A	NA	NA	202001632	35.9965	-84.2188	Halictidae	Halictus	ligatus/poeyi	Halictidae.Halictus.ligatus/poeyi	F
Local	44033	2	A	4	A	NA	NA	202001633	35.9965	-84.2188	Halictidae	Halictus	ligatus/poeyi	Halictidae.Halictus.ligatus/poeyi	F
Local	44033	2	A	4	A	NA	NA	202001634	35.9965	-84.2188	Halictidae	Halictus	ligatus/poeyi	Halictidae.Halictus.ligatus/poeyi	F
Local	44033	2	A	4	A	NA	NA	202001635	35.9965	-84.2188	Halictidae	Halictus	ligatus/poeyi	Halictidae.Halictus.ligatus/poeyi	F
Local	44033	2	A	4	A	NA	NA	202001636	35.9965	-84.2188	Halictidae	Halictus	ligatus/poeyi	Halictidae.Halictus.ligatus/poeyi	F
Local	44033	2	A	4	A	NA	NA	202001637	35.9965	-84.2188	Halictidae	Halictus	ligatus/poeyi	Halictidae.Halictus.ligatus/poeyi	F
Local	44033	2	A	4	A	NA	NA	202001638	35.9965	-84.2188	Halictidae	Halictus	ligatus/poeyi	Halictidae.Halictus.ligatus/poeyi	F
Local	44033	2	A	4	A	NA	NA	202001639	35.9965	-84.2188	Halictidae	Halictus	ligatus/poeyi	Halictidae.Halictus.ligatus/poeyi	F
Local	44033	2	A	4	A	NA	NA	202001640	35.9965	-84.2188	Halictidae	Halictus	ligatus/poeyi	Halictidae.Halictus.ligatus/poeyi	F
Local	44033	2	A	4	A	NA	NA	202001641	35.9965	-84.2188	Halictidae	Halictus	ligatus/poeyi	Halictidae.Halictus.ligatus/poeyi	F
Local	44033	2	A	4	A	NA	NA	202001642	35.9965	-84.2188	Halictidae	Halictus	ligatus/poeyi	Halictidae.Halictus.ligatus/poeyi	F
Local	44033	2	A	4	M	NA	NA	202001697	35.9961	-84.2189	Halictidae	Halictus	ligatus/poeyi	Halictidae.Halictus.ligatus/poeyi	F
Local	44033	2	A	4	M	NA	NA	202001698	35.9961	-84.2189	Halictidae	Halictus	ligatus/poeyi	Halictidae.Halictus.ligatus/poeyi	F
Local	44033	2	A	4	M	NA	NA	202001699	35.9961	-84.2189	Halictidae	Halictus	ligatus/poeyi	Halictidae.Halictus.ligatus/poeyi	F
Local	44033	2	A	4	M	NA	NA	202001700	35.9961	-84.2189	Halictidae	Halictus	ligatus/poeyi	Halictidae.Halictus.ligatus/poeyi	F
Local	44033	2	A	4	M	NA	NA	202001701	35.9961	-84.2189	Halictidae	Halictus	ligatus/poeyi	Halictidae.Halictus.ligatus/poeyi	F
Local	44033	2	A	4	M	NA	NA	202001702	35.9961	-84.2189	Halictidae	Halictus	ligatus/poeyi	Halictidae.Halictus.ligatus/poeyi	F
Local	44033	2	A	4	M	NA	NA	202001703	35.9961	-84.2189	Halictidae	Halictus	ligatus/poeyi	Halictidae.Halictus.ligatus/poeyi	F
Local	44033	2	A	4	M	NA	NA	202001704	35.9961	-84.2189	Halictidae	Halictus	ligatus/poeyi	Halictidae.Halictus.ligatus/poeyi	F
Local	44033	2	A	4	M	NA	NA	202001705	35.9961	-84.2189	Halictidae	Halictus	ligatus/poeyi	Halictidae.Halictus.ligatus/poeyi	F
Local	44033	2	A	4	M	NA	NA	202001706	35.9961	-84.2189	Halictidae	Halictus	ligatus/poeyi	Halictidae.Halictus.ligatus/poeyi	F
Local	44033	2	A	4	M	NA	NA	202001707	35.9961	-84.2189	Halictidae	Halictus	ligatus/poeyi	Halictidae.Halictus.ligatus/poeyi	F
Local	44033	2	A	4	M	NA	NA	202001708	35.9961	-84.2189	Halictidae	Halictus	ligatus/poeyi	Halictidae.Halictus.ligatus/poeyi	F
Local	44033	2	A	4	A	NA	NA	202001606	35.9965	-84.2188	Halictidae	Augochlorella	persimilis	Halictidae.Augochlorella.persimilis	F
Local	44033	2	A	4	A	NA	NA	202001607	35.9965	-84.2188	Halictidae	Augochlorella	persimilis	Halictidae.Augochlorella.persimilis	F
Local	44033	2	A	4	A	NA	NA	202001608	35.9965	-84.2188	Halictidae	Augochlorella	persimilis	Halictidae.Augochlorella.persimilis	F
Local	44033	2	A	4	M	NA	NA	202001686	35.9961	-84.2189	Halictidae	Augochlorella	persimilis	Halictidae.Augochlorella.persimilis	F
Local	44033	2	A	4	M	NA	NA	202001687	35.9961	-84.2189	Halictidae	Augochlorella	persimilis	Halictidae.Augochlorella.persimilis	F
Local	44033	2	A	4	F	NA	NA	202001768	35.996	-84.2194	Halictidae	Lasioglossum	trigeminum	Halictidae.Lasioglossum.trigeminum	F
Garden	44033	2	A	4	L	Pycmut	P. muticum	202010486	35.9958	-84.2195	Apidae	Apis	mellifera	Apidae.Apis.mellifera	F
Garden	44033	2	A	4	L	Pycmut	P. muticum	202010487	35.9958	-84.2195	Apidae	Apis	mellifera	Apidae.Apis.mellifera	F
Garden	44033	2	A	4	L	Pycmut	P. muticum	202010488	35.9958	-84.2195	Apidae	Apis	mellifera	Apidae.Apis.mellifera	F
Garden	44033	2	A	4	L	Pycmut	P. muticum	202010489	35.9958	-84.2195	Apidae	Apis	mellifera	Apidae.Apis.mellifera	F
Garden	44033	2	A	4	L	Pycmut	P. muticum	202010490	35.9958	-84.2195	Apidae	Apis	mellifera	Apidae.Apis.mellifera	F
Garden	44033	2	A	4	M	Pycmut	P. muticum	202010579	35.9961	-84.2189	Apidae	Apis	mellifera	Apidae.Apis.mellifera	F
Garden	44033	2	A	4	M	Pycmut	P. muticum	202010580	35.9961	-84.2189	Apidae	Apis	mellifera	Apidae.Apis.mellifera	F
Garden	44033	2	A	4	M	Pycmut	P. muticum	202010581	35.9961	-84.2189	Apidae	Apis	mellifera	Apidae.Apis.mellifera	F
Garden	44033	2	A	4	M	Pycmut	P. muticum	202010582	35.9961	-84.2189	Apidae	Apis	mellifera	Apidae.Apis.mellifera	F
Garden	44033	2	A	4	M	Pycmut	P. muticum	202010583	35.9961	-84.2189	Apidae	Apis	mellifera	Apidae.Apis.mellifera	F
Garden	44033	2	A	4	M	Pycmut	P. muticum	202010584	35.9961	-84.2189	Apidae	Apis	mellifera	Apidae.Apis.mellifera	F
Garden	44033	2	A	4	M	Pycmut	P. muticum	202010585	35.9961	-84.2189	Apidae	Apis	mellifera	Apidae.Apis.mellifera	F
Garden	44033	2	A	4	M	Pycmut	P. muticum	202010586	35.9961	-84.2189	Apidae	Apis	mellifera	Apidae.Apis.mellifera	F
Garden	44033	2	A	4	M	Pycmut	P. muticum	202010587	35.9961	-84.2189	Apidae	Apis	mellifera	Apidae.Apis.mellifera	F
Garden	44033	2	A	4	M	Pycmut	P. muticum	202010588	35.9961	-84.2189	Apidae	Apis	mellifera	Apidae.Apis.mellifera	F
Garden	44033	2	A	4	M	Pycmut	P. muticum	202010589	35.9961	-84.2189	Apidae	Apis	mellifera	Apidae.Apis.mellifera	F
Garden	44033	2	A	4	M	Pycmut	P. muticum	202010590	35.9961	-84.2189	Apidae	Apis	mellifera	Apidae.Apis.mellifera	F
Garden	44033	2	A	4	M	Pycmut	P. muticum	202010591	35.9961	-84.2189	Apidae	Apis	mellifera	Apidae.Apis.mellifera	F
Garden	44033	2	A	4	M	Pycmut	P. muticum	202010592	35.9961	-84.2189	Apidae	Apis	mellifera	Apidae.Apis.mellifera	F
Garden	44033	2	A	4	M	Pycmut	P. muticum	202010593	35.9961	-84.2189	Apidae	Apis	mellifera	Apidae.Apis.mellifera	F
Garden	44033	2	A	4	M	Pycmut	P. muticum	202010594	35.9961	-84.2189	Apidae	Apis	mellifera	Apidae.Apis.mellifera	F
Garden	44033	2	A	4	M	Pycmut	P. muticum	202010595	35.9961	-84.2189	Apidae	Apis	mellifera	Apidae.Apis.mellifera	F
Garden	44033	2	A	4	M	Pycmut	P. muticum	202010596	35.9961	-84.2189	Apidae	Apis	mellifera	Apidae.Apis.mellifera	F
Garden	44033	2	A	4	M	Pycmut	P. muticum	202010597	35.9961	-84.2189	Apidae	Apis	mellifera	Apidae.Apis.mellifera	F
Garden	44033	2	A	4	M	Pycmut	P. muticum	202010598	35.9961	-84.2189	Apidae	Apis	mellifera	Apidae.Apis.mellifera	F
Garden	44033	2	A	4	M	Pycmut	P. muticum	202010599	35.9961	-84.2189	Apidae	Apis	mellifera	Apidae.Apis.mellifera	F
Garden	44033	2	A	4	M	Pycmut	P. muticum	202010600	35.9961	-84.2189	Apidae	Apis	mellifera	Apidae.Apis.mellifera	F
Garden	44033	2	A	4	M	Pycmut	P. muticum	202010601	35.9961	-84.2189	Apidae	Apis	mellifera	Apidae.Apis.mellifera	F
Garden	44033	2	A	4	M	Pycmut	P. muticum	202010602	35.9961	-84.2189	Apidae	Apis	mellifera	Apidae.Apis.mellifera	F
Garden	44033	2	A	4	M	Pycmut	P. muticum	202010603	35.9961	-84.2189	Apidae	Apis	mellifera	Apidae.Apis.mellifera	F
Garden	44033	2	O	5	L	Pycmut	P. muticum	202010692	35.8845	-83.9259	Apidae	Apis	mellifera	Apidae.Apis.mellifera	F
Garden	44033	2	O	5	M	Pycmut	P. muticum	202010704	35.8842	-83.9253	Apidae	Apis	mellifera	Apidae.Apis.mellifera	F
Garden	44033	2	O	5	M	Pycmut	P. muticum	202010705	35.8842	-83.9253	Apidae	Apis	mellifera	Apidae.Apis.mellifera	F
Garden	44033	2	O	5	M	Pycmut	P. muticum	202010706	35.8842	-83.9253	Apidae	Apis	mellifera	Apidae.Apis.mellifera	F
Garden	44033	2	O	5	M	Pycmut	P. muticum	202010707	35.8842	-83.9253	Apidae	Apis	mellifera	Apidae.Apis.mellifera	F
Garden	44033	2	O	5	M	Pycmut	P. muticum	202010708	35.8842	-83.9253	Apidae	Apis	mellifera	Apidae.Apis.mellifera	F
Garden	44033	2	O	5	F	Senmar	S. marilandica	202007947	35.8848	-83.9256	Apidae	Bombus	impatiens	Apidae.Bombus.impatiens	F
Garden	44033	2	O	5	F	Senmar	S. marilandica	202007948	35.8848	-83.9256	Apidae	Bombus	impatiens	Apidae.Bombus.impatiens	F
Garden	44033	2	O	5	F	Senmar	S. marilandica	202007949	35.8848	-83.9256	Apidae	Bombus	impatiens	Apidae.Bombus.impatiens	F
Garden	44033	2	A	4	L	Pycmut	P. muticum	202006929	35.9958	-84.2195	Apidae	Ceratina	calcarata	Apidae.Ceratina.calcarata	F
Garden	44033	2	A	4	L	Pycmut	P. muticum	202006933	35.9958	-84.2195	Apidae	Ceratina	calcarata	Apidae.Ceratina.calcarata	F
Garden	44033	2	A	4	L	Pycmut	P. muticum	202006935	35.9958	-84.2195	Apidae	Ceratina	calcarata	Apidae.Ceratina.calcarata	F
Garden	44033	2	A	4	L	Pycmut	P. muticum	202006936	35.9958	-84.2195	Apidae	Ceratina	calcarata	Apidae.Ceratina.calcarata	F
Garden	44033	2	A	4	L	Pycmut	P. muticum	202006937	35.9958	-84.2195	Apidae	Ceratina	calcarata	Apidae.Ceratina.calcarata	F
Garden	44033	2	A	4	L	Pycmut	P. muticum	202006940	35.9958	-84.2195	Apidae	Ceratina	calcarata	Apidae.Ceratina.calcarata	F
Garden	44033	2	A	4	L	Pycmut	P. muticum	202006941	35.9958	-84.2195	Apidae	Ceratina	calcarata	Apidae.Ceratina.calcarata	F
Garden	44033	2	A	4	M	Pycmut	P. muticum	202007921	35.9961	-84.2189	Apidae	Ceratina	calcarata	Apidae.Ceratina.calcarata	F
Garden	44033	2	A	4	M	Pycmut	P. muticum	202007922	35.9961	-84.2189	Apidae	Ceratina	calcarata	Apidae.Ceratina.calcarata	F
Garden	44033	2	A	4	M	Pycmut	P. muticum	202007923	35.9961	-84.2189	Apidae	Ceratina	calcarata	Apidae.Ceratina.calcarata	F
Garden	44033	2	O	5	L	Pycmut	P. muticum	202008055	35.8845	-83.9259	Apidae	Ceratina	cockerelli	Apidae.Ceratina.cockerelli	F
Garden	44033	2	A	4	L	Pycmut	P. muticum	202006932	35.9958	-84.2195	Apidae	Ceratina	dupla	Apidae.Ceratina.dupla	M
Garden	44033	2	A	4	L	Pycmut	P. muticum	202006939	35.9958	-84.2195	Apidae	Ceratina	mikmaqi	Apidae.Ceratina.mikmaqi	F
Garden	44033	2	A	4	L	Pycmut	P. muticum	202006931	35.9958	-84.2195	Apidae	Ceratina	strenua	Apidae.Ceratina.strenua	F
Garden	44033	2	A	4	L	Pycmut	P. muticum	202006934	35.9958	-84.2195	Apidae	Ceratina	strenua	Apidae.Ceratina.strenua	F
Garden	44033	2	A	4	L	Pycmut	P. muticum	202006938	35.9958	-84.2195	Apidae	Ceratina	strenua	Apidae.Ceratina.strenua	F
Garden	44033	2	A	4	L	Pycmut	P. muticum	202006942	35.9958	-84.2195	Apidae	Ceratina	strenua	Apidae.Ceratina.strenua	F
Garden	44033	2	A	4	L	Pycmut	P. muticum	202006943	35.9958	-84.2195	Apidae	Ceratina	strenua	Apidae.Ceratina.strenua	F
Garden	44033	2	A	4	M	Pycmut	P. muticum	202007910	35.9961	-84.2189	Apidae	Ceratina	strenua	Apidae.Ceratina.strenua	F
Garden	44033	2	A	4	M	Pycmut	P. muticum	202007911	35.9961	-84.2189	Apidae	Ceratina	strenua	Apidae.Ceratina.strenua	F
Garden	44033	2	A	4	M	Pycmut	P. muticum	202007912	35.9961	-84.2189	Apidae	Ceratina	strenua	Apidae.Ceratina.strenua	F
Garden	44033	2	A	4	M	Pycmut	P. muticum	202007924	35.9961	-84.2189	Apidae	Ceratina	strenua	Apidae.Ceratina.strenua	F
Garden	44033	2	A	4	M	Pycmut	P. muticum	202007925	35.9961	-84.2189	Apidae	Ceratina	strenua	Apidae.Ceratina.strenua	F
Garden	44033	2	A	4	M	Pycmut	P. muticum	202007926	35.9961	-84.2189	Apidae	Ceratina	strenua	Apidae.Ceratina.strenua	F
Garden	44033	2	O	5	F	Senmar	S. marilandica	202007946	35.8848	-83.9256	Apidae	Xylocopa	virginica	Apidae.Xylocopa.virginica	F
Garden	44033	2	O	5	A	Helocc	H. occidentalis	202007971	35.8845	-83.9251	Halictidae	Agapostemon	virescens	Halictidae.Agapostemon.virescens	M
Garden	44033	2	A	4	A	Helhir	H. hirsutus	202006957	35.9965	-84.2188	Halictidae	Augochlorella	aurata	Halictidae.Augochlorella.aurata	F
Garden	44033	2	A	4	A	Corlan	C. lanceolata	202007935	35.9965	-84.2188	Halictidae	Augochlorella	aurata	Halictidae.Augochlorella.aurata	F
Garden	44033	2	A	4	A	Helocc	H. occidentalis	202008071	35.9965	-84.2188	Halictidae	Augochlorella	aurata	Halictidae.Augochlorella.aurata	F
Garden	44033	2	A	4	M	Helocc	H. occidentalis	202008040	35.9961	-84.2189	Halictidae	Augochlorella	aurata	Halictidae.Augochlorella.aurata	F
Garden	44033	2	O	5	M	Pycmut	P. muticum	202006988	35.8842	-83.9253	Halictidae	Augochlorella	aurata	Halictidae.Augochlorella.aurata	F
Garden	44033	2	O	5	M	Pycmut	P. muticum	202006993	35.8842	-83.9253	Halictidae	Augochlorella	aurata	Halictidae.Augochlorella.aurata	M
Garden	44033	2	O	5	M	Pycmut	P. muticum	202006996	35.8842	-83.9253	Halictidae	Augochlorella	aurata	Halictidae.Augochlorella.aurata	M
Garden	44033	2	A	4	M	Pycmut	P. muticum	202007909	35.9961	-84.2189	Halictidae	Augochlorella	persimilis	Halictidae.Augochlorella.persimilis	F
Garden	44033	2	O	5	A	Helocc	H. occidentalis	202007970	35.8845	-83.9251	Halictidae	Halictus	confusus	Halictidae.Halictus.confusus	M
Garden	44033	2	O	5	L	Pycmut	P. muticum	202008048	35.8845	-83.9259	Halictidae	Halictus	confusus	Halictidae.Halictus.confusus	M
Garden	44033	2	O	5	M	Pycmut	P. muticum	202006975	35.8842	-83.9253	Halictidae	Halictus	confusus	Halictidae.Halictus.confusus	M
Garden	44033	2	O	5	M	Pycmut	P. muticum	202006978	35.8842	-83.9253	Halictidae	Halictus	confusus	Halictidae.Halictus.confusus	M
Garden	44033	2	O	5	M	Pycmut	P. muticum	202006982	35.8842	-83.9253	Halictidae	Halictus	confusus	Halictidae.Halictus.confusus	M
Garden	44033	2	O	5	M	Pycmut	P. muticum	202006984	35.8842	-83.9253	Halictidae	Halictus	confusus	Halictidae.Halictus.confusus	M
Garden	44033	2	O	5	M	Pycmut	P. muticum	202006990	35.8842	-83.9253	Halictidae	Halictus	confusus	Halictidae.Halictus.confusus	M
Garden	44033	2	O	5	M	Pycmut	P. muticum	202006991	35.8842	-83.9253	Halictidae	Halictus	confusus	Halictidae.Halictus.confusus	M
Garden	44033	2	A	4	A	Helhir	H. hirsutus	202006954	35.9965	-84.2188	Halictidae	Halictus	ligatus/poeyi	Halictidae.Halictus.ligatus/poeyi	F
Garden	44033	2	A	4	A	Helhir	H. hirsutus	202006956	35.9965	-84.2188	Halictidae	Halictus	ligatus/poeyi	Halictidae.Halictus.ligatus/poeyi	F
Garden	44033	2	A	4	A	Corlan	C. lanceolata	202007932	35.9965	-84.2188	Halictidae	Halictus	ligatus/poeyi	Halictidae.Halictus.ligatus/poeyi	F
Garden	44033	2	A	4	A	Corlan	C. lanceolata	202007933	35.9965	-84.2188	Halictidae	Halictus	ligatus/poeyi	Halictidae.Halictus.ligatus/poeyi	F
Garden	44033	2	A	4	A	Corlan	C. lanceolata	202007934	35.9965	-84.2188	Halictidae	Halictus	ligatus/poeyi	Halictidae.Halictus.ligatus/poeyi	F
Garden	44033	2	A	4	A	Corlan	C. lanceolata	202007936	35.9965	-84.2188	Halictidae	Halictus	ligatus/poeyi	Halictidae.Halictus.ligatus/poeyi	F
Garden	44033	2	A	4	A	Helocc	H. occidentalis	202008070	35.9965	-84.2188	Halictidae	Halictus	ligatus/poeyi	Halictidae.Halictus.ligatus/poeyi	F
Garden	44033	2	A	4	M	Pycmut	P. muticum	202007913	35.9961	-84.2189	Halictidae	Halictus	ligatus/poeyi	Halictidae.Halictus.ligatus/poeyi	F
Garden	44033	2	A	4	M	Pycmut	P. muticum	202007914	35.9961	-84.2189	Halictidae	Halictus	ligatus/poeyi	Halictidae.Halictus.ligatus/poeyi	F
Garden	44033	2	A	4	M	Pycmut	P. muticum	202007916	35.9961	-84.2189	Halictidae	Halictus	ligatus/poeyi	Halictidae.Halictus.ligatus/poeyi	F
Garden	44033	2	A	4	M	Pycmut	P. muticum	202007917	35.9961	-84.2189	Halictidae	Halictus	ligatus/poeyi	Halictidae.Halictus.ligatus/poeyi	F
Garden	44033	2	A	4	M	Pycmut	P. muticum	202007919	35.9961	-84.2189	Halictidae	Halictus	ligatus/poeyi	Halictidae.Halictus.ligatus/poeyi	F
Garden	44033	2	A	4	M	Pycmut	P. muticum	202007920	35.9961	-84.2189	Halictidae	Halictus	ligatus/poeyi	Halictidae.Halictus.ligatus/poeyi	F
Garden	44033	2	A	4	M	Senmar	S. marilandica	202007975	35.9961	-84.2189	Halictidae	Halictus	ligatus/poeyi	Halictidae.Halictus.ligatus/poeyi	F
Garden	44033	2	A	4	M	Pycmut	P. muticum	202007915	35.9961	-84.2189	Halictidae	Halictus	ligatus/poeyi	Halictidae.Halictus.ligatus/poeyi	M
Garden	44033	2	O	5	A	Corlan	C. lanceolata	202006966	35.8845	-83.9251	Halictidae	Halictus	ligatus/poeyi	Halictidae.Halictus.ligatus/poeyi	F
Garden	44033	2	O	5	A	Helocc	H. occidentalis	202007973	35.8845	-83.9251	Halictidae	Halictus	ligatus/poeyi	Halictidae.Halictus.ligatus/poeyi	F
Garden	44033	2	O	5	A	Stolae	S. laevis	202008068	35.8845	-83.9251	Halictidae	Halictus	ligatus/poeyi	Halictidae.Halictus.ligatus/poeyi	F
Garden	44033	2	O	5	A	Helocc	H. occidentalis	202007972	35.8845	-83.9251	Halictidae	Halictus	ligatus/poeyi	Halictidae.Halictus.ligatus/poeyi	M
Garden	44033	2	O	5	A	Helocc	H. occidentalis	202007974	35.8845	-83.9251	Halictidae	Halictus	ligatus/poeyi	Halictidae.Halictus.ligatus/poeyi	M
Garden	44033	2	O	5	L	Pycmut	P. muticum	202008049	35.8845	-83.9259	Halictidae	Halictus	ligatus/poeyi	Halictidae.Halictus.ligatus/poeyi	M
Garden	44033	2	O	5	M	Pycmut	P. muticum	202006979	35.8842	-83.9253	Halictidae	Halictus	ligatus/poeyi	Halictidae.Halictus.ligatus/poeyi	F
Garden	44033	2	O	5	M	Pycmut	P. muticum	202006983	35.8842	-83.9253	Halictidae	Halictus	ligatus/poeyi	Halictidae.Halictus.ligatus/poeyi	F
Garden	44033	2	O	5	M	Pycmut	P. muticum	202006987	35.8842	-83.9253	Halictidae	Halictus	ligatus/poeyi	Halictidae.Halictus.ligatus/poeyi	F
Garden	44033	2	O	5	M	Corlan	C. lanceolata	202007965	35.8842	-83.9253	Halictidae	Halictus	ligatus/poeyi	Halictidae.Halictus.ligatus/poeyi	F
Garden	44033	2	O	5	M	Corlan	C. lanceolata	202007966	35.8842	-83.9253	Halictidae	Halictus	ligatus/poeyi	Halictidae.Halictus.ligatus/poeyi	F
Garden	44033	2	O	5	M	Corlan	C. lanceolata	202007967	35.8842	-83.9253	Halictidae	Halictus	ligatus/poeyi	Halictidae.Halictus.ligatus/poeyi	F
Garden	44033	2	O	5	M	Corlan	C. lanceolata	202007968	35.8842	-83.9253	Halictidae	Halictus	ligatus/poeyi	Halictidae.Halictus.ligatus/poeyi	F
Garden	44033	2	O	5	M	Pycmut	P. muticum	202006970	35.8842	-83.9253	Halictidae	Halictus	ligatus/poeyi	Halictidae.Halictus.ligatus/poeyi	M
Garden	44033	2	O	5	M	Pycmut	P. muticum	202006976	35.8842	-83.9253	Halictidae	Halictus	ligatus/poeyi	Halictidae.Halictus.ligatus/poeyi	M
Garden	44033	2	O	5	M	Pycmut	P. muticum	202006994	35.8842	-83.9253	Halictidae	Halictus	ligatus/poeyi	Halictidae.Halictus.ligatus/poeyi	M
Garden	44033	2	O	5	M	Pycmut	P. muticum	202006995	35.8842	-83.9253	Halictidae	Halictus	ligatus/poeyi	Halictidae.Halictus.ligatus/poeyi	M
Garden	44033	2	O	5	M	Corlan	C. lanceolata	202007969	35.8842	-83.9253	Halictidae	Halictus	ligatus/poeyi	Halictidae.Halictus.ligatus/poeyi	M
Garden	44033	2	A	4	M	Pycmut	P. muticum	202007931	35.9961	-84.2189	Halictidae	Halictus	paralellus	Halictidae.Halictus.paralellus	F
Garden	44033	2	A	4	M	Senmar	S. marilandica	202007976	35.9961	-84.2189	Halictidae	Lasioglossum	apocyni	Halictidae.Lasioglossum.apocyni	F
Garden	44033	2	A	4	M	Senmar	S. marilandica	202007977	35.9961	-84.2189	Halictidae	Lasioglossum	apocyni	Halictidae.Lasioglossum.apocyni	F
Garden	44033	2	O	5	F	Senmar	S. marilandica	202007952	35.8848	-83.9256	Halictidae	Lasioglossum	apocyni	Halictidae.Lasioglossum.apocyni	F
Garden	44033	2	O	5	L	Pycmut	P. muticum	202008051	35.8845	-83.9259	Halictidae	Lasioglossum	apocyni	Halictidae.Lasioglossum.apocyni	F
Garden	44033	2	A	4	L	Pycmut	P. muticum	202006930	35.9958	-84.2195	Halictidae	Lasioglossum	coriaceum	Halictidae.Lasioglossum.coriaceum	M
Garden	44033	2	A	4	A	Helhir	H. hirsutus	202006955	35.9965	-84.2188	Halictidae	Lasioglossum	imitatum	Halictidae.Lasioglossum.imitatum	F
Garden	44033	2	O	5	L	Pycmut	P. muticum	202008056	35.8845	-83.9259	Halictidae	Lasioglossum	sp	Halictidae.Lasioglossum.sp	M
Garden	44033	2	O	5	L	Pycmut	P. muticum	202008057	35.8845	-83.9259	Halictidae	Lasioglossum	sp	Halictidae.Lasioglossum.sp	M
Garden	44033	2	O	5	L	Pycmut	P. muticum	202008058	35.8845	-83.9259	Halictidae	Lasioglossum	sp	Halictidae.Lasioglossum.sp	M
Garden	44033	2	O	5	L	Pycmut	P. muticum	202008059	35.8845	-83.9259	Halictidae	Lasioglossum	sp	Halictidae.Lasioglossum.sp	M
Garden	44033	2	O	5	L	Pycmut	P. muticum	202008060	35.8845	-83.9259	Halictidae	Lasioglossum	sp	Halictidae.Lasioglossum.sp	M
Garden	44033	2	O	5	L	Pycmut	P. muticum	202008061	35.8845	-83.9259	Halictidae	Lasioglossum	sp	Halictidae.Lasioglossum.sp	M
Garden	44033	2	O	5	L	Pycmut	P. muticum	202008062	35.8845	-83.9259	Halictidae	Lasioglossum	sp	Halictidae.Lasioglossum.sp	M
Garden	44033	2	O	5	L	Pycmut	P. muticum	202008063	35.8845	-83.9259	Halictidae	Lasioglossum	sp	Halictidae.Lasioglossum.sp	M
Garden	44033	2	O	5	L	Pycmut	P. muticum	202008064	35.8845	-83.9259	Halictidae	Lasioglossum	sp	Halictidae.Lasioglossum.sp	M
Garden	44033	2	O	5	L	Pycmut	P. muticum	202008065	35.8845	-83.9259	Halictidae	Lasioglossum	sp	Halictidae.Lasioglossum.sp	M
Garden	44033	2	O	5	L	Pycmut	P. muticum	202008066	35.8845	-83.9259	Halictidae	Lasioglossum	sp	Halictidae.Lasioglossum.sp	M
Garden	44033	2	O	5	M	Pycmut	P. muticum	202006969	35.8842	-83.9253	Halictidae	Lasioglossum	sp	Halictidae.Lasioglossum.sp	M
Garden	44033	2	O	5	M	Pycmut	P. muticum	202006971	35.8842	-83.9253	Halictidae	Lasioglossum	sp	Halictidae.Lasioglossum.sp	M
Garden	44033	2	O	5	M	Pycmut	P. muticum	202006973	35.8842	-83.9253	Halictidae	Lasioglossum	sp	Halictidae.Lasioglossum.sp	M
Garden	44033	2	O	5	M	Pycmut	P. muticum	202006974	35.8842	-83.9253	Halictidae	Lasioglossum	sp	Halictidae.Lasioglossum.sp	M
Garden	44033	2	O	5	M	Pycmut	P. muticum	202006977	35.8842	-83.9253	Halictidae	Lasioglossum	sp	Halictidae.Lasioglossum.sp	M
Garden	44033	2	O	5	M	Pycmut	P. muticum	202006985	35.8842	-83.9253	Halictidae	Lasioglossum	sp	Halictidae.Lasioglossum.sp	M
Garden	44033	2	O	5	M	Pycmut	P. muticum	202006986	35.8842	-83.9253	Halictidae	Lasioglossum	sp	Halictidae.Lasioglossum.sp	M
Garden	44033	2	O	5	M	Pycmut	P. muticum	202006992	35.8842	-83.9253	Halictidae	Lasioglossum	sp	Halictidae.Lasioglossum.sp	M
Garden	44033	2	O	5	M	Pycmut	P. muticum	202006997	35.8842	-83.9253	Halictidae	Lasioglossum	sp	Halictidae.Lasioglossum.sp	M
Garden	44033	2	O	5	M	Pycmut	P. muticum	202006998	35.8842	-83.9253	Halictidae	Lasioglossum	sp	Halictidae.Lasioglossum.sp	M
Garden	44033	2	O	5	M	Pycmut	P. muticum	202007000	35.8842	-83.9253	Halictidae	Lasioglossum	sp	Halictidae.Lasioglossum.sp	M
Garden	44033	2	O	5	M	Pycmut	P. muticum	202007001	35.8842	-83.9253	Halictidae	Lasioglossum	sp	Halictidae.Lasioglossum.sp	M
Garden	44033	2	O	5	M	Pycmut	P. muticum	202007002	35.8842	-83.9253	Halictidae	Lasioglossum	sp	Halictidae.Lasioglossum.sp	M
Garden	44033	2	O	5	M	Pycmut	P. muticum	202007003	35.8842	-83.9253	Halictidae	Lasioglossum	sp	Halictidae.Lasioglossum.sp	M
Garden	44033	2	O	5	M	Pycmut	P. muticum	202007004	35.8842	-83.9253	Halictidae	Lasioglossum	sp	Halictidae.Lasioglossum.sp	M
Garden	44039	3	O	5	L	Pycmut	P. muticum	202005939	35.8845	-83.9259	Halictidae	Lasioglossum	sp	Halictidae.Lasioglossum.sp	M
Garden	44039	3	O	5	L	Pycmut	P. muticum	202005940	35.8845	-83.9259	Halictidae	Lasioglossum	sp	Halictidae.Lasioglossum.sp	M
Garden	44039	3	O	5	L	Pycmut	P. muticum	202005943	35.8845	-83.9259	Halictidae	Lasioglossum	sp	Halictidae.Lasioglossum.sp	M
Garden	44039	3	O	5	L	Pycmut	P. muticum	202005946	35.8845	-83.9259	Halictidae	Lasioglossum	sp	Halictidae.Lasioglossum.sp	M
Garden	44039	3	O	5	L	Pycmut	P. muticum	202005947	35.8845	-83.9259	Halictidae	Lasioglossum	sp	Halictidae.Lasioglossum.sp	M
Garden	44039	3	O	5	L	Pycmut	P. muticum	202005948	35.8845	-83.9259	Halictidae	Lasioglossum	sp	Halictidae.Lasioglossum.sp	M
Garden	44039	3	O	5	M	Pycmut	P. muticum	202005964	35.8842	-83.9253	Halictidae	Lasioglossum	sp	Halictidae.Lasioglossum.sp	M
Garden	44039	3	O	5	M	Pycmut	P. muticum	202005965	35.8842	-83.9253	Halictidae	Lasioglossum	sp	Halictidae.Lasioglossum.sp	M
Garden	44039	3	O	5	M	Pycmut	P. muticum	202005966	35.8842	-83.9253	Halictidae	Lasioglossum	sp	Halictidae.Lasioglossum.sp	M
Garden	44026	1	C	3	L	Pycmut	P. muticum	202005031	36.02	-85.1278	Halictidae	Lasioglossum	sp	Halictidae.Lasioglossum.sp	M
Garden	44033	2	O	5	F	Senmar	S. marilandica	202007954	35.8848	-83.9256	Halictidae	Lasioglossum	tegulare	Halictidae.Lasioglossum.tegulare	F
Garden	44033	2	A	4	L	Phylep	P. leptophylla	202006958	35.9958	-84.2195	Halictidae	Lasioglossum	trigeminum	Halictidae.Lasioglossum.trigeminum	F
Garden	44033	2	A	4	L	Phylep	P. leptophylla	202006959	35.9958	-84.2195	Halictidae	Lasioglossum	trigeminum	Halictidae.Lasioglossum.trigeminum	F
Garden	44033	2	O	5	M	Pycmut	P. muticum	202006972	35.8842	-83.9253	Halictidae	Lasioglossum	trigeminum	Halictidae.Lasioglossum.trigeminum	F
Garden	44033	2	A	4	M	Pycmut	P. muticum	202007850	35.9961	-84.2189	Megachilidae	Megachile	brevis	Megachilidae.Megachile.brevis	M
Garden	44033	2	A	4	M	Pycmut	P. muticum	202007929	35.9961	-84.2189	Megachilidae	Megachile	mendica	Megachilidae.Megachile.mendica	M
Garden	44033	2	A	4	M	Pycmut	P. muticum	202007930	35.9961	-84.2189	Megachilidae	Megachile	petulans	Megachilidae.Megachile.petulans	M
Garden	44033	2	O	5	M	Pycmut	P. muticum	202006980	35.8842	-83.9253	Megachilidae	Megachile	petulans	Megachilidae.Megachile.petulans	M
Garden	44033	2	O	5	M	Pycmut	P. muticum	202006981	35.8842	-83.9253	Megachilidae	Megachile	petulans	Megachilidae.Megachile.petulans	M
Local	44033	2	A	4	M	NA	NA	202001710	35.9961	-84.2189	Apidae	Epeolus	bifasciatus	Apidae.Epeolus.bifasciatus	M
Local	44033	2	A	4	A	NA	NA	202001616	35.9965	-84.2188	Halictidae	Halictus	confusus	Halictidae.Halictus.confusus	M
Local	44033	2	A	4	M	NA	NA	202001688	35.9961	-84.2189	Halictidae	Augochloropsis	metallica	Halictidae.Augochloropsis.metallica	M
Local	44033	2	A	4	M	NA	NA	202001689	35.9961	-84.2189	Halictidae	Augochloropsis	metallica	Halictidae.Augochloropsis.metallica	M
Local	44033	2	A	4	M	NA	NA	202001709	35.9961	-84.2189	Halictidae	Halictus	parallelus	Halictidae.Halictus.parallelus	M
Local	44033	2	A	4	F	NA	NA	202001772	35.996	-84.2194	Megachilidae	Megachile	mendica	Megachilidae.Megachile.mendica	M
Local	44033	2	A	4	A	NA	NA	202001645	35.9965	-84.2188	Megachilidae	Megachile	petulans	Megachilidae.Megachile.petulans	m
Local	44033	2	A	4	M	NA	NA	202001712	35.9961	-84.2189	Megachilidae	Megachile	petulans	Megachilidae.Megachile.petulans	m
Local	44033	2	A	4	A	NA	NA	202001644	35.9965	-84.2188	Megachilidae	Megachile	rotundata	Megachilidae.Megachile.rotundata	M
Local	44034	2	O	5	M	NA	NA	202002216	35.8845	-83.9251	Andrenidae	Calliopsis	andreniformis	Andrenidae.Calliopsis.andreniformis	F
Local	44034	2	O	5	L	NA	NA	202002112	35.8848	-83.9256	Apidae	Epeolus	bifasciatus	Apidae.Epeolus.bifasciatus	F
Local	44034	2	G	1	M	NA	NA	202002010	35.944	-83.9372	Apidae	Melissodes	bimaculatus	Apidae.Melissodes.bimaculatus	F
Local	44034	2	G	1	L	NA	NA	202002053	35.9437	-83.9367	Apidae	Melissodes	bimaculatus	Apidae.Melissodes.bimaculatus	F
Local	44034	2	G	1	A	NA	NA	202001787	35.9442	-83.9377	Apidae	Ceratina	calcarata	Apidae.Ceratina.calcarata	F
Local	44034	2	G	1	L	NA	NA	202002047	35.9437	-83.9367	Apidae	Ceratina	calcarata	Apidae.Ceratina.calcarata	F
Local	44034	2	O	5	A	NA	NA	202002210	35.8842	-83.9253	Apidae	Melissodes	communis	Apidae.Melissodes.communis	F
Local	44034	2	G	1	F	NA	NA	202001905	35.9439	-83.9394	Apidae	Bombus	griseocollis	Apidae.Bombus.griseocollis	F
Local	44034	2	G	1	L	NA	NA	202002066	35.9437	-83.9367	Apidae	Bombus	griseocollis	Apidae.Bombus.griseocollis	F
Local	44034	2	G	1	A	NA	NA	202001797	35.9442	-83.9377	Apidae	Bombus	impatiens	Apidae.Bombus.impatiens	F
Local	44034	2	G	1	A	NA	NA	202001798	35.9442	-83.9377	Apidae	Bombus	impatiens	Apidae.Bombus.impatiens	F
Local	44034	2	G	1	A	NA	NA	202001799	35.9442	-83.9377	Apidae	Bombus	impatiens	Apidae.Bombus.impatiens	F
Local	44034	2	G	1	F	NA	NA	202001888	35.9439	-83.9394	Apidae	Bombus	impatiens	Apidae.Bombus.impatiens	F
Local	44034	2	G	1	F	NA	NA	202001889	35.9439	-83.9394	Apidae	Bombus	impatiens	Apidae.Bombus.impatiens	F
Local	44034	2	G	1	F	NA	NA	202001890	35.9439	-83.9394	Apidae	Bombus	impatiens	Apidae.Bombus.impatiens	F
Local	44034	2	G	1	F	NA	NA	202001891	35.9439	-83.9394	Apidae	Bombus	impatiens	Apidae.Bombus.impatiens	F
Local	44034	2	G	1	F	NA	NA	202001892	35.9439	-83.9394	Apidae	Bombus	impatiens	Apidae.Bombus.impatiens	F
Local	44034	2	G	1	F	NA	NA	202001893	35.9439	-83.9394	Apidae	Bombus	impatiens	Apidae.Bombus.impatiens	F
Local	44034	2	G	1	F	NA	NA	202001894	35.9439	-83.9394	Apidae	Bombus	impatiens	Apidae.Bombus.impatiens	F
Local	44034	2	G	1	F	NA	NA	202001895	35.9439	-83.9394	Apidae	Bombus	impatiens	Apidae.Bombus.impatiens	F
Local	44034	2	G	1	F	NA	NA	202001896	35.9439	-83.9394	Apidae	Bombus	impatiens	Apidae.Bombus.impatiens	F
Local	44034	2	G	1	F	NA	NA	202001897	35.9439	-83.9394	Apidae	Bombus	impatiens	Apidae.Bombus.impatiens	F
Local	44034	2	G	1	F	NA	NA	202001898	35.9439	-83.9394	Apidae	Bombus	impatiens	Apidae.Bombus.impatiens	F
Local	44034	2	G	1	F	NA	NA	202001899	35.9439	-83.9394	Apidae	Bombus	impatiens	Apidae.Bombus.impatiens	F
Local	44034	2	G	1	F	NA	NA	202001900	35.9439	-83.9394	Apidae	Bombus	impatiens	Apidae.Bombus.impatiens	F
Local	44034	2	G	1	F	NA	NA	202001901	35.9439	-83.9394	Apidae	Bombus	impatiens	Apidae.Bombus.impatiens	F
Local	44034	2	G	1	F	NA	NA	202001902	35.9439	-83.9394	Apidae	Bombus	impatiens	Apidae.Bombus.impatiens	F
Local	44034	2	G	1	F	NA	NA	202001903	35.9439	-83.9394	Apidae	Bombus	impatiens	Apidae.Bombus.impatiens	F
Local	44034	2	G	1	F	NA	NA	202001904	35.9439	-83.9394	Apidae	Bombus	impatiens	Apidae.Bombus.impatiens	F
Local	44034	2	G	1	M	NA	NA	202002011	35.944	-83.9372	Apidae	Bombus	impatiens	Apidae.Bombus.impatiens	F
Local	44034	2	G	1	M	NA	NA	202002012	35.944	-83.9372	Apidae	Bombus	impatiens	Apidae.Bombus.impatiens	F
Local	44034	2	G	1	L	NA	NA	202002055	35.9437	-83.9367	Apidae	Bombus	impatiens	Apidae.Bombus.impatiens	F
Local	44034	2	G	1	L	NA	NA	202002056	35.9437	-83.9367	Apidae	Bombus	impatiens	Apidae.Bombus.impatiens	F
Local	44034	2	G	1	L	NA	NA	202002057	35.9437	-83.9367	Apidae	Bombus	impatiens	Apidae.Bombus.impatiens	F
Local	44034	2	G	1	L	NA	NA	202002058	35.9437	-83.9367	Apidae	Bombus	impatiens	Apidae.Bombus.impatiens	F
Local	44034	2	G	1	L	NA	NA	202002059	35.9437	-83.9367	Apidae	Bombus	impatiens	Apidae.Bombus.impatiens	F
Local	44034	2	G	1	L	NA	NA	202002060	35.9437	-83.9367	Apidae	Bombus	impatiens	Apidae.Bombus.impatiens	F
Local	44034	2	G	1	L	NA	NA	202002061	35.9437	-83.9367	Apidae	Bombus	impatiens	Apidae.Bombus.impatiens	F
Local	44034	2	G	1	L	NA	NA	202002062	35.9437	-83.9367	Apidae	Bombus	impatiens	Apidae.Bombus.impatiens	F
Local	44034	2	G	1	L	NA	NA	202002063	35.9437	-83.9367	Apidae	Bombus	impatiens	Apidae.Bombus.impatiens	F
Local	44034	2	G	1	L	NA	NA	202002065	35.9437	-83.9367	Apidae	Bombus	impatiens	Apidae.Bombus.impatiens	F
Local	44034	2	O	5	L	NA	NA	202002119	35.8848	-83.9256	Apidae	Bombus	impatiens	Apidae.Bombus.impatiens	F
Local	44034	2	O	5	L	NA	NA	202002120	35.8848	-83.9256	Apidae	Bombus	impatiens	Apidae.Bombus.impatiens	F
Local	44034	2	G	1	M	NA	NA	202001997	35.944	-83.9372	Apidae	Ceratina	mikmaqi	Apidae.Ceratina.mikmaqi	F
Local	44034	2	G	1	L	NA	NA	202002048	35.9437	-83.9367	Apidae	Ceratina	mikmaqi	Apidae.Ceratina.mikmaqi	F
Local	44034	2	G	1	M	NA	NA	202002013	35.944	-83.9372	Apidae	Bombus	pensylvanicus	Apidae.Bombus.pensylvanicus	F
Local	44034	2	G	1	A	NA	NA	202001776	35.9442	-83.9377	Apidae	Ceratina	strenua	Apidae.Ceratina.strenua	F
Local	44034	2	G	1	A	NA	NA	202001786	35.9442	-83.9377	Apidae	Ceratina	strenua	Apidae.Ceratina.strenua	F
Local	44034	2	G	1	M	NA	NA	202002015	35.944	-83.9372	Apidae	Ceratina	strenua	Apidae.Ceratina.strenua	F
Local	44034	2	G	1	L	NA	NA	202002046	35.9437	-83.9367	Apidae	Ceratina	strenua	Apidae.Ceratina.strenua	F
Local	44034	2	G	1	L	NA	NA	202002068	35.9437	-83.9367	Apidae	Xylocopa	virginica	Apidae.Xylocopa.virginica	F
Local	44034	2	G	1	L	NA	NA	202002069	35.9437	-83.9367	Apidae	Xylocopa	virginica	Apidae.Xylocopa.virginica	F
Local	44034	2	G	1	L	NA	NA	202002070	35.9437	-83.9367	Apidae	Xylocopa	virginica	Apidae.Xylocopa.virginica	F
Local	44034	2	G	1	A	NA	NA	202001831	35.9442	-83.9377	Apidae	Apis	mellifera	Apidae.Apis.mellifera	F
Local	44034	2	G	1	A	NA	NA	202001832	35.9442	-83.9377	Apidae	Apis	mellifera	Apidae.Apis.mellifera	F
Local	44034	2	G	1	A	NA	NA	202001833	35.9442	-83.9377	Apidae	Apis	mellifera	Apidae.Apis.mellifera	F
Local	44034	2	G	1	A	NA	NA	202001834	35.9442	-83.9377	Apidae	Apis	mellifera	Apidae.Apis.mellifera	F
Local	44034	2	G	1	A	NA	NA	202001835	35.9442	-83.9377	Apidae	Apis	mellifera	Apidae.Apis.mellifera	F
Local	44034	2	G	1	A	NA	NA	202001836	35.9442	-83.9377	Apidae	Apis	mellifera	Apidae.Apis.mellifera	F
Local	44034	2	G	1	A	NA	NA	202001837	35.9442	-83.9377	Apidae	Apis	mellifera	Apidae.Apis.mellifera	F
Local	44034	2	G	1	A	NA	NA	202001838	35.9442	-83.9377	Apidae	Apis	mellifera	Apidae.Apis.mellifera	F
Local	44034	2	G	1	A	NA	NA	202001839	35.9442	-83.9377	Apidae	Apis	mellifera	Apidae.Apis.mellifera	F
Local	44034	2	G	1	A	NA	NA	202001840	35.9442	-83.9377	Apidae	Apis	mellifera	Apidae.Apis.mellifera	F
Local	44034	2	G	1	A	NA	NA	202001841	35.9442	-83.9377	Apidae	Apis	mellifera	Apidae.Apis.mellifera	F
Local	44034	2	G	1	A	NA	NA	202001842	35.9442	-83.9377	Apidae	Apis	mellifera	Apidae.Apis.mellifera	F
Local	44034	2	G	1	A	NA	NA	202001843	35.9442	-83.9377	Apidae	Apis	mellifera	Apidae.Apis.mellifera	F
Local	44034	2	G	1	A	NA	NA	202001844	35.9442	-83.9377	Apidae	Apis	mellifera	Apidae.Apis.mellifera	F
Local	44034	2	G	1	A	NA	NA	202001845	35.9442	-83.9377	Apidae	Apis	mellifera	Apidae.Apis.mellifera	F
Local	44034	2	G	1	A	NA	NA	202001846	35.9442	-83.9377	Apidae	Apis	mellifera	Apidae.Apis.mellifera	F
Local	44034	2	G	1	A	NA	NA	202001847	35.9442	-83.9377	Apidae	Apis	mellifera	Apidae.Apis.mellifera	F
Local	44034	2	G	1	A	NA	NA	202001848	35.9442	-83.9377	Apidae	Apis	mellifera	Apidae.Apis.mellifera	F
Local	44034	2	G	1	A	NA	NA	202001849	35.9442	-83.9377	Apidae	Apis	mellifera	Apidae.Apis.mellifera	F
Local	44034	2	G	1	A	NA	NA	202001850	35.9442	-83.9377	Apidae	Apis	mellifera	Apidae.Apis.mellifera	F
Local	44034	2	G	1	A	NA	NA	202001851	35.9442	-83.9377	Apidae	Apis	mellifera	Apidae.Apis.mellifera	F
Local	44034	2	G	1	A	NA	NA	202001852	35.9442	-83.9377	Apidae	Apis	mellifera	Apidae.Apis.mellifera	F
Local	44034	2	G	1	A	NA	NA	202001853	35.9442	-83.9377	Apidae	Apis	mellifera	Apidae.Apis.mellifera	F
Local	44034	2	G	1	A	NA	NA	202001854	35.9442	-83.9377	Apidae	Apis	mellifera	Apidae.Apis.mellifera	F
Local	44034	2	G	1	A	NA	NA	202001855	35.9442	-83.9377	Apidae	Apis	mellifera	Apidae.Apis.mellifera	F
Local	44034	2	G	1	A	NA	NA	202001856	35.9442	-83.9377	Apidae	Apis	mellifera	Apidae.Apis.mellifera	F
Local	44034	2	G	1	A	NA	NA	202001857	35.9442	-83.9377	Apidae	Apis	mellifera	Apidae.Apis.mellifera	F
Local	44034	2	G	1	A	NA	NA	202001858	35.9442	-83.9377	Apidae	Apis	mellifera	Apidae.Apis.mellifera	F
Local	44034	2	G	1	A	NA	NA	202001859	35.9442	-83.9377	Apidae	Apis	mellifera	Apidae.Apis.mellifera	F
Local	44034	2	G	1	F	NA	NA	202001939	35.9439	-83.9394	Apidae	Apis	mellifera	Apidae.Apis.mellifera	F
Local	44034	2	G	1	F	NA	NA	202001940	35.9439	-83.9394	Apidae	Apis	mellifera	Apidae.Apis.mellifera	F
Local	44034	2	G	1	F	NA	NA	202001941	35.9439	-83.9394	Apidae	Apis	mellifera	Apidae.Apis.mellifera	F
Local	44034	2	G	1	F	NA	NA	202001942	35.9439	-83.9394	Apidae	Apis	mellifera	Apidae.Apis.mellifera	F
Local	44034	2	G	1	F	NA	NA	202001943	35.9439	-83.9394	Apidae	Apis	mellifera	Apidae.Apis.mellifera	F
Local	44034	2	G	1	F	NA	NA	202001944	35.9439	-83.9394	Apidae	Apis	mellifera	Apidae.Apis.mellifera	F
Local	44034	2	G	1	F	NA	NA	202001945	35.9439	-83.9394	Apidae	Apis	mellifera	Apidae.Apis.mellifera	F
Local	44034	2	G	1	F	NA	NA	202001946	35.9439	-83.9394	Apidae	Apis	mellifera	Apidae.Apis.mellifera	F
Local	44034	2	G	1	F	NA	NA	202001947	35.9439	-83.9394	Apidae	Apis	mellifera	Apidae.Apis.mellifera	F
Local	44034	2	G	1	F	NA	NA	202001948	35.9439	-83.9394	Apidae	Apis	mellifera	Apidae.Apis.mellifera	F
Local	44034	2	G	1	F	NA	NA	202001949	35.9439	-83.9394	Apidae	Apis	mellifera	Apidae.Apis.mellifera	F
Local	44034	2	G	1	F	NA	NA	202001950	35.9439	-83.9394	Apidae	Apis	mellifera	Apidae.Apis.mellifera	F
Local	44034	2	G	1	F	NA	NA	202001951	35.9439	-83.9394	Apidae	Apis	mellifera	Apidae.Apis.mellifera	F
Local	44034	2	G	1	F	NA	NA	202001952	35.9439	-83.9394	Apidae	Apis	mellifera	Apidae.Apis.mellifera	F
Local	44034	2	G	1	F	NA	NA	202001953	35.9439	-83.9394	Apidae	Apis	mellifera	Apidae.Apis.mellifera	F
Local	44034	2	G	1	F	NA	NA	202001954	35.9439	-83.9394	Apidae	Apis	mellifera	Apidae.Apis.mellifera	F
Local	44034	2	G	1	F	NA	NA	202001955	35.9439	-83.9394	Apidae	Apis	mellifera	Apidae.Apis.mellifera	F
Local	44034	2	G	1	F	NA	NA	202001956	35.9439	-83.9394	Apidae	Apis	mellifera	Apidae.Apis.mellifera	F
Local	44034	2	G	1	F	NA	NA	202001957	35.9439	-83.9394	Apidae	Apis	mellifera	Apidae.Apis.mellifera	F
Local	44034	2	G	1	F	NA	NA	202001958	35.9439	-83.9394	Apidae	Apis	mellifera	Apidae.Apis.mellifera	F
Local	44034	2	G	1	F	NA	NA	202001959	35.9439	-83.9394	Apidae	Apis	mellifera	Apidae.Apis.mellifera	F
Local	44034	2	G	1	F	NA	NA	202001960	35.9439	-83.9394	Apidae	Apis	mellifera	Apidae.Apis.mellifera	F
Local	44034	2	G	1	F	NA	NA	202001961	35.9439	-83.9394	Apidae	Apis	mellifera	Apidae.Apis.mellifera	F
Local	44034	2	G	1	F	NA	NA	202001962	35.9439	-83.9394	Apidae	Apis	mellifera	Apidae.Apis.mellifera	F
Local	44034	2	G	1	F	NA	NA	202001963	35.9439	-83.9394	Apidae	Apis	mellifera	Apidae.Apis.mellifera	F
Local	44034	2	G	1	F	NA	NA	202001964	35.9439	-83.9394	Apidae	Apis	mellifera	Apidae.Apis.mellifera	F
Local	44034	2	G	1	F	NA	NA	202001965	35.9439	-83.9394	Apidae	Apis	mellifera	Apidae.Apis.mellifera	F
Local	44034	2	G	1	F	NA	NA	202001966	35.9439	-83.9394	Apidae	Apis	mellifera	Apidae.Apis.mellifera	F
Local	44034	2	G	1	F	NA	NA	202001967	35.9439	-83.9394	Apidae	Apis	mellifera	Apidae.Apis.mellifera	F
Local	44034	2	G	1	F	NA	NA	202001968	35.9439	-83.9394	Apidae	Apis	mellifera	Apidae.Apis.mellifera	F
Local	44034	2	G	1	F	NA	NA	202001969	35.9439	-83.9394	Apidae	Apis	mellifera	Apidae.Apis.mellifera	F
Local	44034	2	G	1	F	NA	NA	202001970	35.9439	-83.9394	Apidae	Apis	mellifera	Apidae.Apis.mellifera	F
Local	44034	2	G	1	F	NA	NA	202001971	35.9439	-83.9394	Apidae	Apis	mellifera	Apidae.Apis.mellifera	F
Local	44034	2	G	1	F	NA	NA	202001972	35.9439	-83.9394	Apidae	Apis	mellifera	Apidae.Apis.mellifera	F
Local	44034	2	G	1	F	NA	NA	202001973	35.9439	-83.9394	Apidae	Apis	mellifera	Apidae.Apis.mellifera	F
Local	44034	2	G	1	F	NA	NA	202001974	35.9439	-83.9394	Apidae	Apis	mellifera	Apidae.Apis.mellifera	F
Local	44034	2	G	1	F	NA	NA	202001975	35.9439	-83.9394	Apidae	Apis	mellifera	Apidae.Apis.mellifera	F
Local	44034	2	G	1	F	NA	NA	202001976	35.9439	-83.9394	Apidae	Apis	mellifera	Apidae.Apis.mellifera	F
Local	44034	2	G	1	F	NA	NA	202001977	35.9439	-83.9394	Apidae	Apis	mellifera	Apidae.Apis.mellifera	F
Local	44034	2	G	1	F	NA	NA	202001978	35.9439	-83.9394	Apidae	Apis	mellifera	Apidae.Apis.mellifera	F
Local	44034	2	G	1	F	NA	NA	202001979	35.9439	-83.9394	Apidae	Apis	mellifera	Apidae.Apis.mellifera	F
Local	44034	2	G	1	F	NA	NA	202001980	35.9439	-83.9394	Apidae	Apis	mellifera	Apidae.Apis.mellifera	F
Local	44034	2	G	1	F	NA	NA	202001981	35.9439	-83.9394	Apidae	Apis	mellifera	Apidae.Apis.mellifera	F
Local	44034	2	G	1	F	NA	NA	202001982	35.9439	-83.9394	Apidae	Apis	mellifera	Apidae.Apis.mellifera	F
Local	44034	2	G	1	F	NA	NA	202001983	35.9439	-83.9394	Apidae	Apis	mellifera	Apidae.Apis.mellifera	F
Local	44034	2	G	1	F	NA	NA	202001984	35.9439	-83.9394	Apidae	Apis	mellifera	Apidae.Apis.mellifera	F
Local	44034	2	G	1	F	NA	NA	202001985	35.9439	-83.9394	Apidae	Apis	mellifera	Apidae.Apis.mellifera	F
Local	44034	2	G	1	F	NA	NA	202001986	35.9439	-83.9394	Apidae	Apis	mellifera	Apidae.Apis.mellifera	F
Local	44034	2	G	1	F	NA	NA	202001987	35.9439	-83.9394	Apidae	Apis	mellifera	Apidae.Apis.mellifera	F
Local	44034	2	G	1	F	NA	NA	202001988	35.9439	-83.9394	Apidae	Apis	mellifera	Apidae.Apis.mellifera	F
Local	44034	2	G	1	F	NA	NA	202001989	35.9439	-83.9394	Apidae	Apis	mellifera	Apidae.Apis.mellifera	F
Local	44034	2	G	1	F	NA	NA	202001990	35.9439	-83.9394	Apidae	Apis	mellifera	Apidae.Apis.mellifera	F
Local	44034	2	G	1	F	NA	NA	202001991	35.9439	-83.9394	Apidae	Apis	mellifera	Apidae.Apis.mellifera	F
Local	44034	2	G	1	M	NA	NA	202002016	35.944	-83.9372	Apidae	Apis	mellifera	Apidae.Apis.mellifera	F
Local	44034	2	G	1	M	NA	NA	202002017	35.944	-83.9372	Apidae	Apis	mellifera	Apidae.Apis.mellifera	F
Local	44034	2	G	1	M	NA	NA	202002018	35.944	-83.9372	Apidae	Apis	mellifera	Apidae.Apis.mellifera	F
Local	44034	2	G	1	M	NA	NA	202002019	35.944	-83.9372	Apidae	Apis	mellifera	Apidae.Apis.mellifera	F
Local	44034	2	G	1	M	NA	NA	202002020	35.944	-83.9372	Apidae	Apis	mellifera	Apidae.Apis.mellifera	F
Local	44034	2	G	1	M	NA	NA	202002021	35.944	-83.9372	Apidae	Apis	mellifera	Apidae.Apis.mellifera	F
Local	44034	2	G	1	M	NA	NA	202002022	35.944	-83.9372	Apidae	Apis	mellifera	Apidae.Apis.mellifera	F
Local	44034	2	G	1	M	NA	NA	202002023	35.944	-83.9372	Apidae	Apis	mellifera	Apidae.Apis.mellifera	F
Local	44034	2	G	1	M	NA	NA	202002024	35.944	-83.9372	Apidae	Apis	mellifera	Apidae.Apis.mellifera	F
Local	44034	2	G	1	M	NA	NA	202002025	35.944	-83.9372	Apidae	Apis	mellifera	Apidae.Apis.mellifera	F
Local	44034	2	G	1	M	NA	NA	202002026	35.944	-83.9372	Apidae	Apis	mellifera	Apidae.Apis.mellifera	F
Local	44034	2	G	1	M	NA	NA	202002027	35.944	-83.9372	Apidae	Apis	mellifera	Apidae.Apis.mellifera	F
Local	44034	2	G	1	M	NA	NA	202002028	35.944	-83.9372	Apidae	Apis	mellifera	Apidae.Apis.mellifera	F
Local	44034	2	G	1	M	NA	NA	202002029	35.944	-83.9372	Apidae	Apis	mellifera	Apidae.Apis.mellifera	F
Local	44034	2	G	1	M	NA	NA	202002030	35.944	-83.9372	Apidae	Apis	mellifera	Apidae.Apis.mellifera	F
Local	44034	2	G	1	M	NA	NA	202002031	35.944	-83.9372	Apidae	Apis	mellifera	Apidae.Apis.mellifera	F
Local	44034	2	G	1	M	NA	NA	202002032	35.944	-83.9372	Apidae	Apis	mellifera	Apidae.Apis.mellifera	F
Local	44034	2	G	1	M	NA	NA	202002033	35.944	-83.9372	Apidae	Apis	mellifera	Apidae.Apis.mellifera	F
Local	44034	2	G	1	M	NA	NA	202002034	35.944	-83.9372	Apidae	Apis	mellifera	Apidae.Apis.mellifera	F
Local	44034	2	G	1	M	NA	NA	202002035	35.944	-83.9372	Apidae	Apis	mellifera	Apidae.Apis.mellifera	F
Local	44034	2	G	1	M	NA	NA	202002036	35.944	-83.9372	Apidae	Apis	mellifera	Apidae.Apis.mellifera	F
Local	44034	2	G	1	M	NA	NA	202002037	35.944	-83.9372	Apidae	Apis	mellifera	Apidae.Apis.mellifera	F
Local	44034	2	G	1	M	NA	NA	202002038	35.944	-83.9372	Apidae	Apis	mellifera	Apidae.Apis.mellifera	F
Local	44034	2	G	1	L	NA	NA	202002071	35.9437	-83.9367	Apidae	Apis	mellifera	Apidae.Apis.mellifera	F
Local	44034	2	G	1	L	NA	NA	202002072	35.9437	-83.9367	Apidae	Apis	mellifera	Apidae.Apis.mellifera	F
Local	44034	2	G	1	L	NA	NA	202002073	35.9437	-83.9367	Apidae	Apis	mellifera	Apidae.Apis.mellifera	F
Local	44034	2	G	1	L	NA	NA	202002074	35.9437	-83.9367	Apidae	Apis	mellifera	Apidae.Apis.mellifera	F
Local	44034	2	G	1	L	NA	NA	202002075	35.9437	-83.9367	Apidae	Apis	mellifera	Apidae.Apis.mellifera	F
Local	44034	2	G	1	L	NA	NA	202002076	35.9437	-83.9367	Apidae	Apis	mellifera	Apidae.Apis.mellifera	F
Local	44034	2	G	1	L	NA	NA	202002077	35.9437	-83.9367	Apidae	Apis	mellifera	Apidae.Apis.mellifera	F
Local	44034	2	G	1	L	NA	NA	202002078	35.9437	-83.9367	Apidae	Apis	mellifera	Apidae.Apis.mellifera	F
Local	44034	2	G	1	L	NA	NA	202002079	35.9437	-83.9367	Apidae	Apis	mellifera	Apidae.Apis.mellifera	F
Local	44034	2	G	1	L	NA	NA	202002080	35.9437	-83.9367	Apidae	Apis	mellifera	Apidae.Apis.mellifera	F
Local	44034	2	G	1	L	NA	NA	202002081	35.9437	-83.9367	Apidae	Apis	mellifera	Apidae.Apis.mellifera	F
Local	44034	2	G	1	L	NA	NA	202002082	35.9437	-83.9367	Apidae	Apis	mellifera	Apidae.Apis.mellifera	F
Local	44034	2	G	1	L	NA	NA	202002083	35.9437	-83.9367	Apidae	Apis	mellifera	Apidae.Apis.mellifera	F
Local	44034	2	G	1	L	NA	NA	202002084	35.9437	-83.9367	Apidae	Apis	mellifera	Apidae.Apis.mellifera	F
Local	44034	2	G	1	L	NA	NA	202002085	35.9437	-83.9367	Apidae	Apis	mellifera	Apidae.Apis.mellifera	F
Local	44034	2	O	5	L	NA	NA	202002123	35.8848	-83.9256	Apidae	Apis	mellifera	Apidae.Apis.mellifera	F
Local	44034	2	O	5	L	NA	NA	202002124	35.8848	-83.9256	Apidae	Apis	mellifera	Apidae.Apis.mellifera	F
Local	44034	2	O	5	L	NA	NA	202002125	35.8848	-83.9256	Apidae	Apis	mellifera	Apidae.Apis.mellifera	F
Local	44034	2	O	5	L	NA	NA	202002126	35.8848	-83.9256	Apidae	Apis	mellifera	Apidae.Apis.mellifera	F
Local	44034	2	O	5	L	NA	NA	202002127	35.8848	-83.9256	Apidae	Apis	mellifera	Apidae.Apis.mellifera	F
Local	44034	2	O	5	L	NA	NA	202002128	35.8848	-83.9256	Apidae	Apis	mellifera	Apidae.Apis.mellifera	F
Local	44034	2	O	5	L	NA	NA	202002129	35.8848	-83.9256	Apidae	Apis	mellifera	Apidae.Apis.mellifera	F
Local	44034	2	O	5	L	NA	NA	202002130	35.8848	-83.9256	Apidae	Apis	mellifera	Apidae.Apis.mellifera	F
Local	44034	2	O	5	L	NA	NA	202002131	35.8848	-83.9256	Apidae	Apis	mellifera	Apidae.Apis.mellifera	F
Local	44034	2	O	5	L	NA	NA	202002132	35.8848	-83.9256	Apidae	Apis	mellifera	Apidae.Apis.mellifera	F
Local	44034	2	O	5	L	NA	NA	202002133	35.8848	-83.9256	Apidae	Apis	mellifera	Apidae.Apis.mellifera	F
Local	44034	2	O	5	L	NA	NA	202002134	35.8848	-83.9256	Apidae	Apis	mellifera	Apidae.Apis.mellifera	F
Local	44034	2	O	5	L	NA	NA	202002135	35.8848	-83.9256	Apidae	Apis	mellifera	Apidae.Apis.mellifera	F
Local	44034	2	O	5	L	NA	NA	202002136	35.8848	-83.9256	Apidae	Apis	mellifera	Apidae.Apis.mellifera	F
Local	44034	2	O	5	L	NA	NA	202002137	35.8848	-83.9256	Apidae	Apis	mellifera	Apidae.Apis.mellifera	F
Local	44034	2	O	5	L	NA	NA	202002138	35.8848	-83.9256	Apidae	Apis	mellifera	Apidae.Apis.mellifera	F
Local	44034	2	O	5	L	NA	NA	202002139	35.8848	-83.9256	Apidae	Apis	mellifera	Apidae.Apis.mellifera	F
Local	44034	2	O	5	L	NA	NA	202002140	35.8848	-83.9256	Apidae	Apis	mellifera	Apidae.Apis.mellifera	F
Local	44034	2	O	5	L	NA	NA	202002141	35.8848	-83.9256	Apidae	Apis	mellifera	Apidae.Apis.mellifera	F
Local	44034	2	O	5	L	NA	NA	202002142	35.8848	-83.9256	Apidae	Apis	mellifera	Apidae.Apis.mellifera	F
Local	44034	2	O	5	L	NA	NA	202002143	35.8848	-83.9256	Apidae	Apis	mellifera	Apidae.Apis.mellifera	F
Local	44034	2	O	5	L	NA	NA	202002144	35.8848	-83.9256	Apidae	Apis	mellifera	Apidae.Apis.mellifera	F
Local	44034	2	O	5	L	NA	NA	202002145	35.8848	-83.9256	Apidae	Apis	mellifera	Apidae.Apis.mellifera	F
Local	44034	2	O	5	L	NA	NA	202002146	35.8848	-83.9256	Apidae	Apis	mellifera	Apidae.Apis.mellifera	F
Local	44034	2	O	5	L	NA	NA	202002147	35.8848	-83.9256	Apidae	Apis	mellifera	Apidae.Apis.mellifera	F
Local	44034	2	O	5	L	NA	NA	202002148	35.8848	-83.9256	Apidae	Apis	mellifera	Apidae.Apis.mellifera	F
Local	44034	2	O	5	L	NA	NA	202002149	35.8848	-83.9256	Apidae	Apis	mellifera	Apidae.Apis.mellifera	F
Local	44034	2	O	5	L	NA	NA	202002150	35.8848	-83.9256	Apidae	Apis	mellifera	Apidae.Apis.mellifera	F
Local	44034	2	O	5	L	NA	NA	202002151	35.8848	-83.9256	Apidae	Apis	mellifera	Apidae.Apis.mellifera	F
Local	44034	2	O	5	L	NA	NA	202002152	35.8848	-83.9256	Apidae	Apis	mellifera	Apidae.Apis.mellifera	F
Local	44034	2	O	5	L	NA	NA	202002153	35.8848	-83.9256	Apidae	Apis	mellifera	Apidae.Apis.mellifera	F
Local	44034	2	O	5	L	NA	NA	202002154	35.8848	-83.9256	Apidae	Apis	mellifera	Apidae.Apis.mellifera	F
Local	44034	2	O	5	L	NA	NA	202002155	35.8848	-83.9256	Apidae	Apis	mellifera	Apidae.Apis.mellifera	F
Local	44034	2	O	5	L	NA	NA	202002156	35.8848	-83.9256	Apidae	Apis	mellifera	Apidae.Apis.mellifera	F
Local	44034	2	O	5	L	NA	NA	202002157	35.8848	-83.9256	Apidae	Apis	mellifera	Apidae.Apis.mellifera	F
Local	44034	2	O	5	L	NA	NA	202002158	35.8848	-83.9256	Apidae	Apis	mellifera	Apidae.Apis.mellifera	F
Local	44034	2	O	5	L	NA	NA	202002159	35.8848	-83.9256	Apidae	Apis	mellifera	Apidae.Apis.mellifera	F
Local	44034	2	O	5	L	NA	NA	202002160	35.8848	-83.9256	Apidae	Apis	mellifera	Apidae.Apis.mellifera	F
Local	44034	2	O	5	L	NA	NA	202002161	35.8848	-83.9256	Apidae	Apis	mellifera	Apidae.Apis.mellifera	F
Local	44034	2	O	5	L	NA	NA	202002162	35.8848	-83.9256	Apidae	Apis	mellifera	Apidae.Apis.mellifera	F
Local	44034	2	O	5	L	NA	NA	202002163	35.8848	-83.9256	Apidae	Apis	mellifera	Apidae.Apis.mellifera	F
Local	44034	2	O	5	L	NA	NA	202002164	35.8848	-83.9256	Apidae	Apis	mellifera	Apidae.Apis.mellifera	F
Local	44034	2	O	5	L	NA	NA	202002165	35.8848	-83.9256	Apidae	Apis	mellifera	Apidae.Apis.mellifera	F
Local	44034	2	O	5	L	NA	NA	202002166	35.8848	-83.9256	Apidae	Apis	mellifera	Apidae.Apis.mellifera	F
Local	44034	2	O	5	L	NA	NA	202002167	35.8848	-83.9256	Apidae	Apis	mellifera	Apidae.Apis.mellifera	F
Local	44034	2	O	5	L	NA	NA	202002168	35.8848	-83.9256	Apidae	Apis	mellifera	Apidae.Apis.mellifera	F
Local	44034	2	O	5	L	NA	NA	202002169	35.8848	-83.9256	Apidae	Apis	mellifera	Apidae.Apis.mellifera	F
Local	44034	2	O	5	L	NA	NA	202002170	35.8848	-83.9256	Apidae	Apis	mellifera	Apidae.Apis.mellifera	F
Local	44034	2	O	5	L	NA	NA	202002171	35.8848	-83.9256	Apidae	Apis	mellifera	Apidae.Apis.mellifera	F
Local	44034	2	O	5	L	NA	NA	202002172	35.8848	-83.9256	Apidae	Apis	mellifera	Apidae.Apis.mellifera	F
Local	44034	2	O	5	L	NA	NA	202002173	35.8848	-83.9256	Apidae	Apis	mellifera	Apidae.Apis.mellifera	F
Local	44034	2	O	5	L	NA	NA	202002174	35.8848	-83.9256	Apidae	Apis	mellifera	Apidae.Apis.mellifera	F
Local	44034	2	O	5	L	NA	NA	202002175	35.8848	-83.9256	Apidae	Apis	mellifera	Apidae.Apis.mellifera	F
Local	44034	2	O	5	L	NA	NA	202002176	35.8848	-83.9256	Apidae	Apis	mellifera	Apidae.Apis.mellifera	F
Local	44034	2	O	5	L	NA	NA	202002177	35.8848	-83.9256	Apidae	Apis	mellifera	Apidae.Apis.mellifera	F
Local	44034	2	O	5	L	NA	NA	202002178	35.8848	-83.9256	Apidae	Apis	mellifera	Apidae.Apis.mellifera	F
Local	44034	2	O	5	L	NA	NA	202002179	35.8848	-83.9256	Apidae	Apis	mellifera	Apidae.Apis.mellifera	F
Local	44034	2	O	5	L	NA	NA	202002180	35.8848	-83.9256	Apidae	Apis	mellifera	Apidae.Apis.mellifera	F
Local	44034	2	O	5	L	NA	NA	202002181	35.8848	-83.9256	Apidae	Apis	mellifera	Apidae.Apis.mellifera	F
Local	44034	2	O	5	L	NA	NA	202002182	35.8848	-83.9256	Apidae	Apis	mellifera	Apidae.Apis.mellifera	F
Local	44034	2	O	5	L	NA	NA	202002183	35.8848	-83.9256	Apidae	Apis	mellifera	Apidae.Apis.mellifera	F
Local	44034	2	O	5	L	NA	NA	202002184	35.8848	-83.9256	Apidae	Apis	mellifera	Apidae.Apis.mellifera	F
Local	44034	2	O	5	L	NA	NA	202002185	35.8848	-83.9256	Apidae	Apis	mellifera	Apidae.Apis.mellifera	F
Local	44034	2	O	5	L	NA	NA	202002186	35.8848	-83.9256	Apidae	Apis	mellifera	Apidae.Apis.mellifera	F
Local	44034	2	O	5	L	NA	NA	202002187	35.8848	-83.9256	Apidae	Apis	mellifera	Apidae.Apis.mellifera	F
Local	44034	2	O	5	L	NA	NA	202002188	35.8848	-83.9256	Apidae	Apis	mellifera	Apidae.Apis.mellifera	F
Local	44034	2	O	5	L	NA	NA	202002189	35.8848	-83.9256	Apidae	Apis	mellifera	Apidae.Apis.mellifera	F
Local	44034	2	O	5	L	NA	NA	202002190	35.8848	-83.9256	Apidae	Apis	mellifera	Apidae.Apis.mellifera	F
Local	44034	2	O	5	L	NA	NA	202002191	35.8848	-83.9256	Apidae	Apis	mellifera	Apidae.Apis.mellifera	F
Local	44034	2	O	5	L	NA	NA	202002192	35.8848	-83.9256	Apidae	Apis	mellifera	Apidae.Apis.mellifera	F
Local	44034	2	O	5	L	NA	NA	202002193	35.8848	-83.9256	Apidae	Apis	mellifera	Apidae.Apis.mellifera	F
Local	44034	2	O	5	L	NA	NA	202002194	35.8848	-83.9256	Apidae	Apis	mellifera	Apidae.Apis.mellifera	F
Local	44034	2	O	5	L	NA	NA	202002195	35.8848	-83.9256	Apidae	Apis	mellifera	Apidae.Apis.mellifera	F
Local	44034	2	O	5	F	NA	NA	202002206	35.8846	-83.9258	Apidae	Apis	mellifera	Apidae.Apis.mellifera	F
Local	44034	2	O	5	F	NA	NA	202002207	35.8846	-83.9258	Apidae	Apis	mellifera	Apidae.Apis.mellifera	F
Local	44034	2	G	1	A	NA	NA	202001795	35.9442	-83.9377	Apidae	Apis	mellifera	Apidae.Apis.mellifera	F
Local	44034	2	G	1	A	NA	NA	202001796	35.9442	-83.9377	Apidae	Apis	mellifera	Apidae.Apis.mellifera	F
Local	44034	2	G	1	F	NA	NA	202001884	35.9439	-83.9394	Apidae	Apis	mellifera	Apidae.Apis.mellifera	F
Local	44034	2	G	1	F	NA	NA	202001885	35.9439	-83.9394	Apidae	Apis	mellifera	Apidae.Apis.mellifera	F
Local	44034	2	G	1	F	NA	NA	202001886	35.9439	-83.9394	Apidae	Apis	mellifera	Apidae.Apis.mellifera	F
Local	44034	2	G	1	M	NA	NA	202002009	35.944	-83.9372	Apidae	Apis	mellifera	Apidae.Apis.mellifera	F
Local	44034	2	G	1	L	NA	NA	202002054	35.9437	-83.9367	Apidae	Apis	mellifera	Apidae.Apis.mellifera	F
Local	44034	2	O	5	L	NA	NA	202002117	35.8848	-83.9256	Apidae	Apis	mellifera	Apidae.Apis.mellifera	F
Local	44034	2	O	5	L	NA	NA	202002118	35.8848	-83.9256	Apidae	Apis	mellifera	Apidae.Apis.mellifera	F
Local	44034	2	G	1	M	NA	NA	202001995	35.944	-83.9372	Colletidae	Hylaeus	affinis/modestus	Colletidae.Hylaeus.affinis/modestus	F
Local	44034	2	G	1	M	NA	NA	202001996	35.944	-83.9372	Colletidae	Hylaeus	affinis/modestus	Colletidae.Hylaeus.affinis/modestus	F
Local	44034	2	O	5	L	NA	NA	202002094	35.8848	-83.9256	Halictidae	Lasioglossum	admirandum	Halictidae.Lasioglossum.admirandum	F
Local	44034	2	G	1	A	NA	NA	202001775	35.9442	-83.9377	Halictidae	Lasioglossum	apocyni	Halictidae.Lasioglossum.apocyni	F
Local	44034	2	G	1	A	NA	NA	202001777	35.9442	-83.9377	Halictidae	Lasioglossum	apocyni	Halictidae.Lasioglossum.apocyni	F
Local	44034	2	G	1	A	NA	NA	202001780	35.9442	-83.9377	Halictidae	Lasioglossum	apocyni	Halictidae.Lasioglossum.apocyni	F
Local	44034	2	G	1	A	NA	NA	202001781	35.9442	-83.9377	Halictidae	Lasioglossum	apocyni	Halictidae.Lasioglossum.apocyni	F
Local	44034	2	G	1	A	NA	NA	202001782	35.9442	-83.9377	Halictidae	Lasioglossum	apocyni	Halictidae.Lasioglossum.apocyni	F
Local	44034	2	G	1	A	NA	NA	202001783	35.9442	-83.9377	Halictidae	Lasioglossum	apocyni	Halictidae.Lasioglossum.apocyni	F
Local	44034	2	G	1	M	NA	NA	202001998	35.944	-83.9372	Halictidae	Lasioglossum	apocyni	Halictidae.Lasioglossum.apocyni	F
Local	44034	2	G	1	L	NA	NA	202002042	35.9437	-83.9367	Halictidae	Lasioglossum	apocyni	Halictidae.Lasioglossum.apocyni	F
Local	44034	2	G	1	L	NA	NA	202002043	35.9437	-83.9367	Halictidae	Lasioglossum	apocyni	Halictidae.Lasioglossum.apocyni	F
Local	44034	2	G	1	L	NA	NA	202002044	35.9437	-83.9367	Halictidae	Lasioglossum	apocyni	Halictidae.Lasioglossum.apocyni	F
Local	44034	2	O	5	L	NA	NA	202002086	35.8848	-83.9256	Halictidae	Lasioglossum	apocyni	Halictidae.Lasioglossum.apocyni	F
Local	44034	2	O	5	L	NA	NA	202002097	35.8848	-83.9256	Halictidae	Lasioglossum	callidum	Halictidae.Lasioglossum.callidum	F
Local	44034	2	O	5	F	NA	NA	202002202	35.8846	-83.9258	Halictidae	Lasioglossum	callidum	Halictidae.Lasioglossum.callidum	F
Local	44034	2	O	5	F	NA	NA	202002203	35.8846	-83.9258	Halictidae	Halictus	confusus	Halictidae.Halictus.confusus	F
Local	44034	2	O	5	A	NA	NA	202002209	35.8842	-83.9253	Halictidae	Halictus	confusus	Halictidae.Halictus.confusus	F
Local	44034	2	O	5	M	NA	NA	202002217	35.8845	-83.9251	Halictidae	Halictus	confusus	Halictidae.Halictus.confusus	F
Local	44034	2	G	1	A	NA	NA	202001774	35.9442	-83.9377	Halictidae	Lasioglossum	hitchensi	Halictidae.Lasioglossum.hitchensi	F
Local	44034	2	G	1	A	NA	NA	202001784	35.9442	-83.9377	Halictidae	Lasioglossum	hitchensi	Halictidae.Lasioglossum.hitchensi	F
Local	44034	2	G	1	M	NA	NA	202002000	35.944	-83.9372	Halictidae	Lasioglossum	hitchensi	Halictidae.Lasioglossum.hitchensi	F
Local	44034	2	O	5	F	NA	NA	202002200	35.8846	-83.9258	Halictidae	Lasioglossum	hitchensi	Halictidae.Lasioglossum.hitchensi	F
Local	44034	2	G	1	A	NA	NA	202001778	35.9442	-83.9377	Halictidae	Lasioglossum	imitatum	Halictidae.Lasioglossum.imitatum	F
Local	44034	2	G	1	A	NA	NA	202001779	35.9442	-83.9377	Halictidae	Lasioglossum	imitatum	Halictidae.Lasioglossum.imitatum	F
Local	44034	2	G	1	L	NA	NA	202002045	35.9437	-83.9367	Halictidae	Lasioglossum	imitatum	Halictidae.Lasioglossum.imitatum	F
Local	44034	2	O	5	L	NA	NA	202002089	35.8848	-83.9256	Halictidae	Lasioglossum	imitatum	Halictidae.Lasioglossum.imitatum	F
Local	44034	2	O	5	L	NA	NA	202002092	35.8848	-83.9256	Halictidae	Lasioglossum	imitatum	Halictidae.Lasioglossum.imitatum	F
Local	44034	2	O	5	F	NA	NA	202002196	35.8846	-83.9258	Halictidae	Lasioglossum	imitatum	Halictidae.Lasioglossum.imitatum	F
Local	44034	2	O	5	M	NA	NA	202002215	35.8845	-83.9251	Halictidae	Lasioglossum	leucocomum	Halictidae.Lasioglossum.leucocomum	F
Local	44034	2	G	1	A	NA	NA	202001793	35.9442	-83.9377	Halictidae	Halictus	ligatus/poeyi	Halictidae.Halictus.ligatus/poeyi	F
Local	44034	2	G	1	A	NA	NA	202001794	35.9442	-83.9377	Halictidae	Halictus	ligatus/poeyi	Halictidae.Halictus.ligatus/poeyi	F
Local	44034	2	G	1	M	NA	NA	202002002	35.944	-83.9372	Halictidae	Halictus	ligatus/poeyi	Halictidae.Halictus.ligatus/poeyi	F
Local	44034	2	G	1	M	NA	NA	202002003	35.944	-83.9372	Halictidae	Halictus	ligatus/poeyi	Halictidae.Halictus.ligatus/poeyi	F
Local	44034	2	G	1	M	NA	NA	202002004	35.944	-83.9372	Halictidae	Halictus	ligatus/poeyi	Halictidae.Halictus.ligatus/poeyi	F
Local	44034	2	G	1	M	NA	NA	202002005	35.944	-83.9372	Halictidae	Halictus	ligatus/poeyi	Halictidae.Halictus.ligatus/poeyi	F
Local	44034	2	G	1	L	NA	NA	202002049	35.9437	-83.9367	Halictidae	Halictus	ligatus/poeyi	Halictidae.Halictus.ligatus/poeyi	F
Local	44034	2	G	1	L	NA	NA	202002050	35.9437	-83.9367	Halictidae	Halictus	ligatus/poeyi	Halictidae.Halictus.ligatus/poeyi	F
Local	44034	2	G	1	L	NA	NA	202002051	35.9437	-83.9367	Halictidae	Halictus	ligatus/poeyi	Halictidae.Halictus.ligatus/poeyi	F
Local	44034	2	O	5	F	NA	NA	202002204	35.8846	-83.9258	Halictidae	Halictus	ligatus/poeyi	Halictidae.Halictus.ligatus/poeyi	F
Local	44034	2	G	1	A	NA	NA	202001785	35.9442	-83.9377	Halictidae	Lasioglossum	tegulare	Halictidae.Lasioglossum.tegulare	F
Local	44034	2	O	5	F	NA	NA	202002199	35.8846	-83.9258	Halictidae	Lasioglossum	tegulare	Halictidae.Lasioglossum.tegulare	F
Local	44034	2	O	5	M	NA	NA	202002212	35.8845	-83.9251	Halictidae	Lasioglossum	tegulare	Halictidae.Lasioglossum.tegulare	F
Local	44034	2	O	5	L	NA	NA	202002087	35.8848	-83.9256	Halictidae	Lasioglossum	trigeminum	Halictidae.Lasioglossum.trigeminum	F
Local	44034	2	O	5	L	NA	NA	202002101	35.8848	-83.9256	Halictidae	Lasioglossum	trigeminum	Halictidae.Lasioglossum.trigeminum	F
Local	44034	2	O	5	L	NA	NA	202002107	35.8848	-83.9256	Halictidae	Lasioglossum	trigeminum	Halictidae.Lasioglossum.trigeminum	F
Local	44034	2	O	5	F	NA	NA	202002201	35.8846	-83.9258	Halictidae	Lasioglossum	trigeminum	Halictidae.Lasioglossum.trigeminum	F
Local	44034	2	G	1	F	NA	NA	202001880	35.9439	-83.9394	Megachilidae	Megachile	exilis	Megachilidae.Megachile.exilis	F
Local	44034	2	G	1	L	NA	NA	202002052	35.9437	-83.9367	Megachilidae	Anthidium	manicatum	Megachilidae.Anthidium.manicatum	F
Local	44034	2	G	1	A	NA	NA	202001789	35.9442	-83.9377	Megachilidae	Megachile	pusilla	Megachilidae.Megachile.pusilla	F
Local	44034	2	G	1	A	NA	NA	202001790	35.9442	-83.9377	Megachilidae	Megachile	pusilla	Megachilidae.Megachile.pusilla	F
Local	44034	2	G	1	A	NA	NA	202001791	35.9442	-83.9377	Megachilidae	Megachile	pusilla	Megachilidae.Megachile.pusilla	F
Local	44034	2	G	1	A	NA	NA	202001792	35.9442	-83.9377	Megachilidae	Megachile	pusilla	Megachilidae.Megachile.pusilla	F
Local	44034	2	G	1	F	NA	NA	202001870	35.9439	-83.9394	Megachilidae	Megachile	pusilla	Megachilidae.Megachile.pusilla	F
Local	44034	2	G	1	F	NA	NA	202001873	35.9439	-83.9394	Megachilidae	Megachile	pusilla	Megachilidae.Megachile.pusilla	F
Local	44034	2	G	1	F	NA	NA	202001875	35.9439	-83.9394	Megachilidae	Megachile	pusilla	Megachilidae.Megachile.pusilla	F
Local	44034	2	G	1	F	NA	NA	202001876	35.9439	-83.9394	Megachilidae	Megachile	pusilla	Megachilidae.Megachile.pusilla	F
Local	44034	2	G	1	F	NA	NA	202001877	35.9439	-83.9394	Megachilidae	Megachile	pusilla	Megachilidae.Megachile.pusilla	F
Local	44034	2	G	1	F	NA	NA	202001878	35.9439	-83.9394	Megachilidae	Megachile	pusilla	Megachilidae.Megachile.pusilla	F
Local	44034	2	G	1	F	NA	NA	202001879	35.9439	-83.9394	Megachilidae	Megachile	pusilla	Megachilidae.Megachile.pusilla	F
Local	44034	2	G	1	F	NA	NA	202001868	35.9439	-83.9394	Megachilidae	Megachile	rotundata	Megachilidae.Megachile.rotundata	F
Garden	44034	2	G	1	A	Helhir	H. hirsutus	202010381	35.9442	-83.9377	Apidae	Apis	mellifera	Apidae.Apis.mellifera	F
Garden	44034	2	G	1	A	Helhir	H. hirsutus	202010382	35.9442	-83.9377	Apidae	Apis	mellifera	Apidae.Apis.mellifera	F
Garden	44034	2	G	1	A	Helhir	H. hirsutus	202010383	35.9442	-83.9377	Apidae	Apis	mellifera	Apidae.Apis.mellifera	F
Garden	44034	2	G	1	A	Helhir	H. hirsutus	202010384	35.9442	-83.9377	Apidae	Apis	mellifera	Apidae.Apis.mellifera	F
Garden	44034	2	G	1	A	Helhir	H. hirsutus	202010385	35.9442	-83.9377	Apidae	Apis	mellifera	Apidae.Apis.mellifera	F
Garden	44034	2	G	1	L	Pycmut	P. muticum	202010627	35.9437	-83.9367	Apidae	Apis	mellifera	Apidae.Apis.mellifera	F
Garden	44034	2	G	1	L	Pycmut	P. muticum	202010628	35.9437	-83.9367	Apidae	Apis	mellifera	Apidae.Apis.mellifera	F
Garden	44034	2	G	1	L	Pycmut	P. muticum	202010629	35.9437	-83.9367	Apidae	Apis	mellifera	Apidae.Apis.mellifera	F
Garden	44034	2	G	1	M	Pycmut	P. muticum	202010680	35.944	-83.9372	Apidae	Apis	mellifera	Apidae.Apis.mellifera	F
Garden	44034	2	G	1	M	Pycmut	P. muticum	202010681	35.944	-83.9372	Apidae	Apis	mellifera	Apidae.Apis.mellifera	F
Garden	44034	2	G	1	M	Pycmut	P. muticum	202010682	35.944	-83.9372	Apidae	Apis	mellifera	Apidae.Apis.mellifera	F
Garden	44034	2	G	1	M	Pycmut	P. muticum	202010683	35.944	-83.9372	Apidae	Apis	mellifera	Apidae.Apis.mellifera	F
Garden	44034	2	G	1	A	Helhir	H. hirsutus	202006944	35.9442	-83.9377	Apidae	Bombus	impatiens	Apidae.Bombus.impatiens	F
Garden	44034	2	G	1	A	Helhir	H. hirsutus	202006945	35.9442	-83.9377	Apidae	Bombus	impatiens	Apidae.Bombus.impatiens	F
Garden	44034	2	G	1	A	Helhir	H. hirsutus	202006949	35.9442	-83.9377	Apidae	Bombus	impatiens	Apidae.Bombus.impatiens	F
Garden	44034	2	G	1	A	Helhir	H. hirsutus	202006950	35.9442	-83.9377	Apidae	Bombus	impatiens	Apidae.Bombus.impatiens	M
Garden	44034	2	G	1	A	Helhir	H. hirsutus	202006951	35.9442	-83.9377	Apidae	Bombus	impatiens	Apidae.Bombus.impatiens	F
Garden	44034	2	G	1	A	Helhir	H. hirsutus	202006952	35.9442	-83.9377	Apidae	Bombus	impatiens	Apidae.Bombus.impatiens	F
Garden	44034	2	G	1	A	Helhir	H. hirsutus	202006953	35.9442	-83.9377	Apidae	Bombus	impatiens	Apidae.Bombus.impatiens	F
Garden	44034	2	G	1	M	Senmar	S. marilandica	202006925	35.944	-83.9372	Apidae	Bombus	impatiens	Apidae.Bombus.impatiens	F
Garden	44034	2	G	1	M	Senmar	S. marilandica	202006927	35.944	-83.9372	Apidae	Bombus	impatiens	Apidae.Bombus.impatiens	F
Garden	44034	2	G	1	M	Senmar	S. marilandica	202006928	35.944	-83.9372	Apidae	Bombus	impatiens	Apidae.Bombus.impatiens	F
Garden	44034	2	G	1	M	Senmar	S. marilandica	202006924	35.944	-83.9372	Apidae	Bombus	pensylvanicus	Apidae.Bombus.pensylvanicus	F
Garden	44034	2	G	1	A	Helhir	H. hirsutus	202006948	35.9442	-83.9377	Apidae	Ceratina	calcarata	Apidae.Ceratina.calcarata	F
Garden	44034	2	G	1	L	Pycmut	P. muticum	202007941	35.9437	-83.9367	Apidae	Ceratina	strenua	Apidae.Ceratina.strenua	F
Garden	44034	2	G	1	L	Pycmut	P. muticum	202007937	35.9437	-83.9367	Apidae	Xylocopa	virginica	Apidae.Xylocopa.virginica	F
Garden	44034	2	G	1	L	Pycmut	P. muticum	202007938	35.9437	-83.9367	Apidae	Xylocopa	virginica	Apidae.Xylocopa.virginica	F
Garden	44034	2	G	1	A	Helhir	H. hirsutus	202006947	35.9442	-83.9377	Halictidae	Halictus	ligatus/poeyi	Halictidae.Halictus.ligatus/poeyi	F
Garden	44034	2	G	1	A	Helocc	H. occidentalis	202007957	35.9442	-83.9377	Halictidae	Halictus	ligatus/poeyi	Halictidae.Halictus.ligatus/poeyi	F
Garden	44034	2	G	1	M	Senmar	S. marilandica	202006926	35.944	-83.9372	Halictidae	Lasioglossum	apocyni	Halictidae.Lasioglossum.apocyni	F
Garden	44034	2	G	1	M	Pycmut	P. muticum	202007945	35.944	-83.9372	Halictidae	Lasioglossum	apocyni	Halictidae.Lasioglossum.apocyni	F
Garden	44034	2	G	1	M	Pycmut	P. muticum	202007944	35.944	-83.9372	Megachilidae	Megachile	pusilla	Megachilidae.Megachile.pusilla	F
Garden	44034	2	G	1	L	Pycmut	P. muticum	202007940	35.9437	-83.9367	Megachilidae	Megachile	rotundata	Megachilidae.Megachile.rotundata	M
Garden	44034	2	G	1	M	Pycmut	P. muticum	202007943	35.944	-83.9372	Megachilidae	Megachile	rotundata	Megachilidae.Megachile.rotundata	F
Garden	44034	2	G	1	A	Helocc	H. occidentalis	202007956	35.9442	-83.9377	Megachilidae	Megachile	xylocopoides	Megachilidae.Megachile.xylocopoides	F
Local	44034	2	G	1	L	NA	NA	202002067	35.9437	-83.9367	Apidae	Bombus	griseocollis	Apidae.Bombus.griseocollis	M
Local	44034	2	G	1	L	NA	NA	202002064	35.9437	-83.9367	Apidae	Bombus	impatiens	Apidae.Bombus.impatiens	M
Local	44034	2	G	1	M	NA	NA	202001999	35.944	-83.9372	Colletidae	Hylaeus	leptocephalus	Colletidae.Hylaeus.leptocephalus	M
Local	44034	2	O	5	F	NA	NA	202002198	35.8846	-83.9258	Colletidae	Hylaeus	mesillae	Colletidae.Hylaeus.mesillae	M
Local	44034	2	O	5	L	NA	NA	202002100	35.8848	-83.9256	Halictidae	Augochlorella	aurata	Halictidae.Augochlorella.aurata	M
Local	44034	2	O	5	L	NA	NA	202002098	35.8848	-83.9256	Halictidae	Halictus	confusus	Halictidae.Halictus.confusus	M
Local	44034	2	O	5	L	NA	NA	202002099	35.8848	-83.9256	Halictidae	Halictus	confusus	Halictidae.Halictus.confusus	M
Local	44034	2	O	5	L	NA	NA	202002102	35.8848	-83.9256	Halictidae	Halictus	confusus	Halictidae.Halictus.confusus	M
Local	44034	2	O	5	L	NA	NA	202002104	35.8848	-83.9256	Halictidae	Halictus	confusus	Halictidae.Halictus.confusus	M
Local	44034	2	O	5	L	NA	NA	202002105	35.8848	-83.9256	Halictidae	Halictus	confusus	Halictidae.Halictus.confusus	M
Local	44034	2	O	5	L	NA	NA	202002106	35.8848	-83.9256	Halictidae	Halictus	confusus	Halictidae.Halictus.confusus	M
Local	44034	2	O	5	L	NA	NA	202002109	35.8848	-83.9256	Halictidae	Halictus	confusus	Halictidae.Halictus.confusus	M
Local	44034	2	O	5	L	NA	NA	202002110	35.8848	-83.9256	Halictidae	Halictus	confusus	Halictidae.Halictus.confusus	M
Local	44034	2	O	5	L	NA	NA	202002111	35.8848	-83.9256	Halictidae	Halictus	confusus	Halictidae.Halictus.confusus	M
Local	44034	2	G	1	M	NA	NA	202002001	35.944	-83.9372	Halictidae	Halictus	ligatus/poeyi	Halictidae.Halictus.ligatus/poeyi	M
Local	44034	2	O	5	L	NA	NA	202002113	35.8848	-83.9256	Halictidae	Halictus	ligatus/poeyi	Halictidae.Halictus.ligatus/poeyi	M
Garden	44026	1	C	3	L	Pycmut	P. muticum	202005032	36.02	-85.1278	Halictidae	Lasioglossum	sp	Halictidae.Lasioglossum.sp	M
Garden	44026	1	C	3	L	Pycmut	P. muticum	202005033	36.02	-85.1278	Halictidae	Lasioglossum	sp	Halictidae.Lasioglossum.sp	M
Garden	44026	1	C	3	L	Pycmut	P. muticum	202005034	36.02	-85.1278	Halictidae	Lasioglossum	sp	Halictidae.Lasioglossum.sp	M
Garden	44026	1	C	3	L	Pycmut	P. muticum	202005035	36.02	-85.1278	Halictidae	Lasioglossum	sp	Halictidae.Lasioglossum.sp	M
Garden	44026	1	C	3	L	Pycmut	P. muticum	202005036	36.02	-85.1278	Halictidae	Lasioglossum	sp	Halictidae.Lasioglossum.sp	M
Garden	44026	1	C	3	L	Pycmut	P. muticum	202005037	36.02	-85.1278	Halictidae	Lasioglossum	sp	Halictidae.Lasioglossum.sp	M
Garden	44026	1	C	3	L	Pycmut	P. muticum	202005038	36.02	-85.1278	Halictidae	Lasioglossum	sp	Halictidae.Lasioglossum.sp	M
Garden	44026	1	C	3	L	Pycmut	P. muticum	202005039	36.02	-85.1278	Halictidae	Lasioglossum	sp	Halictidae.Lasioglossum.sp	M
Garden	44026	1	C	3	L	Pycmut	P. muticum	202005040	36.02	-85.1278	Halictidae	Lasioglossum	sp	Halictidae.Lasioglossum.sp	M
Local	44034	2	O	5	M	NA	NA	202002211	35.8845	-83.9251	Halictidae	Lasioglossum	tegulare	Halictidae.Lasioglossum.tegulare	M
Local	44034	2	G	1	F	NA	NA	202001881	35.9439	-83.9394	Halictidae	Agapostemon	virescens	Halictidae.Agapostemon.virescens	M
Local	44034	2	G	1	M	NA	NA	202002006	35.944	-83.9372	Halictidae	Agapostemon	virescens	Halictidae.Agapostemon.virescens	M
Local	44034	2	O	5	F	NA	NA	202002205	35.8846	-83.9258	Megachilidae	Megachile	mendica	Megachilidae.Megachile.mendica	M
Local	44034	2	G	1	F	NA	NA	202001872	35.9439	-83.9394	Megachilidae	Megachile	pusilla	Megachilidae.Megachile.pusilla	M
Local	44034	2	G	1	F	NA	NA	202001874	35.9439	-83.9394	Megachilidae	Megachile	pusilla	Megachilidae.Megachile.pusilla	M
Local	44034	2	G	1	A	NA	NA	202001788	35.9442	-83.9377	Megachilidae	Megachile	rotundata	Megachilidae.Megachile.rotundata	M
Local	44034	2	G	1	F	NA	NA	202001869	35.9439	-83.9394	Megachilidae	Megachile	rotundata	Megachilidae.Megachile.rotundata	M
Local	44034	2	G	1	F	NA	NA	202001871	35.9439	-83.9394	Megachilidae	Megachile	rotundata	Megachilidae.Megachile.rotundata	M
Local	44034	2	G	1	A	NA	NA	202001805	35.9442	-83.9377	Apidae	Xylocopa	virginica	Apidae.Xylocopa.virginica	NA
Local	44034	2	G	1	A	NA	NA	202001806	35.9442	-83.9377	Apidae	Xylocopa	virginica	Apidae.Xylocopa.virginica	NA
Local	44034	2	G	1	A	NA	NA	202001807	35.9442	-83.9377	Apidae	Xylocopa	virginica	Apidae.Xylocopa.virginica	NA
Local	44034	2	G	1	A	NA	NA	202001808	35.9442	-83.9377	Apidae	Xylocopa	virginica	Apidae.Xylocopa.virginica	NA
Local	44034	2	G	1	A	NA	NA	202001809	35.9442	-83.9377	Apidae	Xylocopa	virginica	Apidae.Xylocopa.virginica	NA
Local	44034	2	G	1	A	NA	NA	202001810	35.9442	-83.9377	Apidae	Xylocopa	virginica	Apidae.Xylocopa.virginica	NA
Local	44034	2	G	1	A	NA	NA	202001811	35.9442	-83.9377	Apidae	Xylocopa	virginica	Apidae.Xylocopa.virginica	NA
Local	44034	2	G	1	A	NA	NA	202001812	35.9442	-83.9377	Apidae	Xylocopa	virginica	Apidae.Xylocopa.virginica	NA
Local	44034	2	G	1	A	NA	NA	202001813	35.9442	-83.9377	Apidae	Xylocopa	virginica	Apidae.Xylocopa.virginica	NA
Local	44034	2	G	1	A	NA	NA	202001814	35.9442	-83.9377	Apidae	Xylocopa	virginica	Apidae.Xylocopa.virginica	NA
Local	44034	2	G	1	A	NA	NA	202001815	35.9442	-83.9377	Apidae	Xylocopa	virginica	Apidae.Xylocopa.virginica	NA
Local	44034	2	G	1	A	NA	NA	202001816	35.9442	-83.9377	Apidae	Xylocopa	virginica	Apidae.Xylocopa.virginica	NA
Local	44034	2	G	1	A	NA	NA	202001817	35.9442	-83.9377	Apidae	Xylocopa	virginica	Apidae.Xylocopa.virginica	NA
Local	44034	2	G	1	A	NA	NA	202001818	35.9442	-83.9377	Apidae	Xylocopa	virginica	Apidae.Xylocopa.virginica	NA
Local	44034	2	G	1	A	NA	NA	202001819	35.9442	-83.9377	Apidae	Xylocopa	virginica	Apidae.Xylocopa.virginica	NA
Local	44034	2	G	1	A	NA	NA	202001820	35.9442	-83.9377	Apidae	Xylocopa	virginica	Apidae.Xylocopa.virginica	NA
Local	44034	2	G	1	A	NA	NA	202001821	35.9442	-83.9377	Apidae	Xylocopa	virginica	Apidae.Xylocopa.virginica	NA
Local	44034	2	G	1	A	NA	NA	202001822	35.9442	-83.9377	Apidae	Xylocopa	virginica	Apidae.Xylocopa.virginica	NA
Local	44034	2	G	1	A	NA	NA	202001823	35.9442	-83.9377	Apidae	Xylocopa	virginica	Apidae.Xylocopa.virginica	NA
Local	44034	2	G	1	A	NA	NA	202001824	35.9442	-83.9377	Apidae	Xylocopa	virginica	Apidae.Xylocopa.virginica	NA
Local	44034	2	G	1	A	NA	NA	202001825	35.9442	-83.9377	Apidae	Xylocopa	virginica	Apidae.Xylocopa.virginica	NA
Local	44034	2	G	1	A	NA	NA	202001826	35.9442	-83.9377	Apidae	Xylocopa	virginica	Apidae.Xylocopa.virginica	NA
Local	44034	2	G	1	A	NA	NA	202001827	35.9442	-83.9377	Apidae	Xylocopa	virginica	Apidae.Xylocopa.virginica	NA
Local	44034	2	G	1	A	NA	NA	202001828	35.9442	-83.9377	Apidae	Xylocopa	virginica	Apidae.Xylocopa.virginica	NA
Local	44034	2	G	1	A	NA	NA	202001829	35.9442	-83.9377	Apidae	Xylocopa	virginica	Apidae.Xylocopa.virginica	NA
Local	44034	2	G	1	A	NA	NA	202001830	35.9442	-83.9377	Apidae	Xylocopa	virginica	Apidae.Xylocopa.virginica	NA
Local	44034	2	G	1	F	NA	NA	202001907	35.9439	-83.9394	Apidae	Xylocopa	virginica	Apidae.Xylocopa.virginica	NA
Local	44034	2	G	1	F	NA	NA	202001908	35.9439	-83.9394	Apidae	Xylocopa	virginica	Apidae.Xylocopa.virginica	NA
Local	44034	2	G	1	F	NA	NA	202001909	35.9439	-83.9394	Apidae	Xylocopa	virginica	Apidae.Xylocopa.virginica	NA
Local	44034	2	G	1	F	NA	NA	202001910	35.9439	-83.9394	Apidae	Xylocopa	virginica	Apidae.Xylocopa.virginica	NA
Local	44034	2	G	1	F	NA	NA	202001911	35.9439	-83.9394	Apidae	Xylocopa	virginica	Apidae.Xylocopa.virginica	NA
Local	44034	2	G	1	F	NA	NA	202001912	35.9439	-83.9394	Apidae	Xylocopa	virginica	Apidae.Xylocopa.virginica	NA
Local	44034	2	G	1	F	NA	NA	202001913	35.9439	-83.9394	Apidae	Xylocopa	virginica	Apidae.Xylocopa.virginica	NA
Local	44034	2	G	1	F	NA	NA	202001914	35.9439	-83.9394	Apidae	Xylocopa	virginica	Apidae.Xylocopa.virginica	NA
Local	44034	2	G	1	F	NA	NA	202001915	35.9439	-83.9394	Apidae	Xylocopa	virginica	Apidae.Xylocopa.virginica	NA
Local	44034	2	G	1	F	NA	NA	202001916	35.9439	-83.9394	Apidae	Xylocopa	virginica	Apidae.Xylocopa.virginica	NA
Local	44034	2	G	1	F	NA	NA	202001917	35.9439	-83.9394	Apidae	Xylocopa	virginica	Apidae.Xylocopa.virginica	NA
Local	44034	2	G	1	F	NA	NA	202001918	35.9439	-83.9394	Apidae	Xylocopa	virginica	Apidae.Xylocopa.virginica	NA
Local	44034	2	G	1	F	NA	NA	202001919	35.9439	-83.9394	Apidae	Xylocopa	virginica	Apidae.Xylocopa.virginica	NA
Local	44034	2	G	1	F	NA	NA	202001920	35.9439	-83.9394	Apidae	Xylocopa	virginica	Apidae.Xylocopa.virginica	NA
Local	44034	2	G	1	F	NA	NA	202001921	35.9439	-83.9394	Apidae	Xylocopa	virginica	Apidae.Xylocopa.virginica	NA
Local	44034	2	G	1	F	NA	NA	202001922	35.9439	-83.9394	Apidae	Xylocopa	virginica	Apidae.Xylocopa.virginica	NA
Local	44034	2	G	1	F	NA	NA	202001923	35.9439	-83.9394	Apidae	Xylocopa	virginica	Apidae.Xylocopa.virginica	NA
Local	44034	2	G	1	F	NA	NA	202001924	35.9439	-83.9394	Apidae	Xylocopa	virginica	Apidae.Xylocopa.virginica	NA
Local	44034	2	G	1	F	NA	NA	202001925	35.9439	-83.9394	Apidae	Xylocopa	virginica	Apidae.Xylocopa.virginica	NA
Local	44034	2	G	1	F	NA	NA	202001926	35.9439	-83.9394	Apidae	Xylocopa	virginica	Apidae.Xylocopa.virginica	NA
Local	44034	2	G	1	F	NA	NA	202001927	35.9439	-83.9394	Apidae	Xylocopa	virginica	Apidae.Xylocopa.virginica	NA
Local	44034	2	G	1	F	NA	NA	202001928	35.9439	-83.9394	Apidae	Xylocopa	virginica	Apidae.Xylocopa.virginica	NA
Local	44034	2	G	1	F	NA	NA	202001929	35.9439	-83.9394	Apidae	Xylocopa	virginica	Apidae.Xylocopa.virginica	NA
Local	44034	2	G	1	F	NA	NA	202001930	35.9439	-83.9394	Apidae	Xylocopa	virginica	Apidae.Xylocopa.virginica	NA
Local	44034	2	G	1	F	NA	NA	202001931	35.9439	-83.9394	Apidae	Xylocopa	virginica	Apidae.Xylocopa.virginica	NA
Local	44034	2	G	1	F	NA	NA	202001932	35.9439	-83.9394	Apidae	Xylocopa	virginica	Apidae.Xylocopa.virginica	NA
Local	44034	2	G	1	F	NA	NA	202001933	35.9439	-83.9394	Apidae	Xylocopa	virginica	Apidae.Xylocopa.virginica	NA
Local	44034	2	G	1	F	NA	NA	202001934	35.9439	-83.9394	Apidae	Xylocopa	virginica	Apidae.Xylocopa.virginica	NA
Local	44034	2	G	1	F	NA	NA	202001935	35.9439	-83.9394	Apidae	Xylocopa	virginica	Apidae.Xylocopa.virginica	NA
Local	44034	2	G	1	F	NA	NA	202001936	35.9439	-83.9394	Apidae	Xylocopa	virginica	Apidae.Xylocopa.virginica	NA
Local	44034	2	G	1	F	NA	NA	202001937	35.9439	-83.9394	Apidae	Xylocopa	virginica	Apidae.Xylocopa.virginica	NA
Local	44034	2	G	1	F	NA	NA	202001938	35.9439	-83.9394	Apidae	Xylocopa	virginica	Apidae.Xylocopa.virginica	NA
Local	44039	3	G	1	M	NA	NA	202002362	35.944	-83.9372	Apidae	Ceratina	calcarata	Apidae.Ceratina.calcarata	F
Local	44039	3	G	1	M	NA	NA	202002370	35.944	-83.9372	Apidae	Ceratina	calcarata	Apidae.Ceratina.calcarata	F
Local	44039	3	G	1	L	NA	NA	202002223	35.9437	-83.9367	Apidae	Ceratina	dupla	Apidae.Ceratina.dupla	F
Local	44039	3	G	1	F	NA	NA	202002305	35.9439	-83.9394	Apidae	Bombus	griseocollis	Apidae.Bombus.griseocollis	F
Local	44039	3	G	1	F	NA	NA	202002308	35.9439	-83.9394	Apidae	Bombus	griseocollis	Apidae.Bombus.griseocollis	F
Local	44039	3	G	1	F	NA	NA	202002309	35.9439	-83.9394	Apidae	Bombus	griseocollis	Apidae.Bombus.griseocollis	F
Local	44039	3	G	1	L	NA	NA	202002233	35.9437	-83.9367	Apidae	Bombus	impatiens	Apidae.Bombus.impatiens	F
Local	44039	3	G	1	L	NA	NA	202002234	35.9437	-83.9367	Apidae	Bombus	impatiens	Apidae.Bombus.impatiens	F
Local	44039	3	G	1	L	NA	NA	202002235	35.9437	-83.9367	Apidae	Bombus	impatiens	Apidae.Bombus.impatiens	F
Local	44039	3	G	1	L	NA	NA	202002236	35.9437	-83.9367	Apidae	Bombus	impatiens	Apidae.Bombus.impatiens	F
Local	44039	3	G	1	L	NA	NA	202002237	35.9437	-83.9367	Apidae	Bombus	impatiens	Apidae.Bombus.impatiens	F
Local	44039	3	G	1	L	NA	NA	202002238	35.9437	-83.9367	Apidae	Bombus	impatiens	Apidae.Bombus.impatiens	F
Local	44039	3	G	1	L	NA	NA	202002239	35.9437	-83.9367	Apidae	Bombus	impatiens	Apidae.Bombus.impatiens	F
Local	44039	3	G	1	L	NA	NA	202002240	35.9437	-83.9367	Apidae	Bombus	impatiens	Apidae.Bombus.impatiens	F
Local	44039	3	G	1	L	NA	NA	202002241	35.9437	-83.9367	Apidae	Bombus	impatiens	Apidae.Bombus.impatiens	F
Local	44039	3	G	1	L	NA	NA	202002242	35.9437	-83.9367	Apidae	Bombus	impatiens	Apidae.Bombus.impatiens	F
Local	44039	3	G	1	F	NA	NA	202002298	35.9439	-83.9394	Apidae	Bombus	impatiens	Apidae.Bombus.impatiens	F
Local	44039	3	G	1	F	NA	NA	202002300	35.9439	-83.9394	Apidae	Bombus	impatiens	Apidae.Bombus.impatiens	F
Local	44039	3	G	1	F	NA	NA	202002301	35.9439	-83.9394	Apidae	Bombus	impatiens	Apidae.Bombus.impatiens	F
Local	44039	3	G	1	F	NA	NA	202002306	35.9439	-83.9394	Apidae	Bombus	impatiens	Apidae.Bombus.impatiens	F
Local	44039	3	G	1	F	NA	NA	202002307	35.9439	-83.9394	Apidae	Bombus	impatiens	Apidae.Bombus.impatiens	F
Local	44039	3	G	1	M	NA	NA	202002350	35.944	-83.9372	Apidae	Bombus	impatiens	Apidae.Bombus.impatiens	F
Local	44039	3	G	1	M	NA	NA	202002352	35.944	-83.9372	Apidae	Bombus	impatiens	Apidae.Bombus.impatiens	F
Local	44039	3	G	1	M	NA	NA	202002353	35.944	-83.9372	Apidae	Bombus	impatiens	Apidae.Bombus.impatiens	F
Local	44039	3	G	1	M	NA	NA	202002355	35.944	-83.9372	Apidae	Bombus	impatiens	Apidae.Bombus.impatiens	F
Local	44039	3	G	1	M	NA	NA	202002356	35.944	-83.9372	Apidae	Bombus	impatiens	Apidae.Bombus.impatiens	F
Local	44039	3	G	1	M	NA	NA	202002358	35.944	-83.9372	Apidae	Bombus	impatiens	Apidae.Bombus.impatiens	F
Local	44039	3	G	1	M	NA	NA	202002359	35.944	-83.9372	Apidae	Bombus	impatiens	Apidae.Bombus.impatiens	F
Local	44039	3	G	1	A	NA	NA	202002412	35.9442	-83.9377	Apidae	Bombus	impatiens	Apidae.Bombus.impatiens	F
Local	44039	3	G	1	A	NA	NA	202002422	35.9442	-83.9377	Apidae	Bombus	impatiens	Apidae.Bombus.impatiens	F
Local	44039	3	G	1	A	NA	NA	202002429	35.9442	-83.9377	Apidae	Bombus	impatiens	Apidae.Bombus.impatiens	F
Local	44039	3	G	1	A	NA	NA	202002432	35.9442	-83.9377	Apidae	Bombus	impatiens	Apidae.Bombus.impatiens	F
Local	44039	3	G	1	F	NA	NA	202002297	35.9439	-83.9394	Apidae	Bombus	pensylvanicus	Apidae.Bombus.pensylvanicus	F
Local	44039	3	G	1	M	NA	NA	202002351	35.944	-83.9372	Apidae	Bombus	pensylvanicus	Apidae.Bombus.pensylvanicus	F
Local	44039	3	G	1	L	NA	NA	202002219	35.9437	-83.9367	Apidae	Ceratina	strenua	Apidae.Ceratina.strenua	F
Local	44039	3	G	1	L	NA	NA	202002222	35.9437	-83.9367	Apidae	Ceratina	strenua	Apidae.Ceratina.strenua	F
Local	44039	3	G	1	M	NA	NA	202002367	35.944	-83.9372	Apidae	Ceratina	strenua	Apidae.Ceratina.strenua	F
Local	44039	3	G	1	L	NA	NA	202002244	35.9437	-83.9367	Apidae	Xylocopa	virginica	Apidae.Xylocopa.virginica	F
Local	44039	3	G	1	L	NA	NA	202002245	35.9437	-83.9367	Apidae	Apis	mellifera	Apidae.Apis.mellifera	F
Local	44039	3	G	1	L	NA	NA	202002246	35.9437	-83.9367	Apidae	Apis	mellifera	Apidae.Apis.mellifera	F
Local	44039	3	G	1	L	NA	NA	202002247	35.9437	-83.9367	Apidae	Apis	mellifera	Apidae.Apis.mellifera	F
Local	44039	3	G	1	L	NA	NA	202002248	35.9437	-83.9367	Apidae	Apis	mellifera	Apidae.Apis.mellifera	F
Local	44039	3	G	1	L	NA	NA	202002249	35.9437	-83.9367	Apidae	Apis	mellifera	Apidae.Apis.mellifera	F
Local	44039	3	G	1	L	NA	NA	202002250	35.9437	-83.9367	Apidae	Apis	mellifera	Apidae.Apis.mellifera	F
Local	44039	3	G	1	L	NA	NA	202002251	35.9437	-83.9367	Apidae	Apis	mellifera	Apidae.Apis.mellifera	F
Local	44039	3	G	1	L	NA	NA	202002252	35.9437	-83.9367	Apidae	Apis	mellifera	Apidae.Apis.mellifera	F
Local	44039	3	G	1	L	NA	NA	202002253	35.9437	-83.9367	Apidae	Apis	mellifera	Apidae.Apis.mellifera	F
Local	44039	3	G	1	L	NA	NA	202002254	35.9437	-83.9367	Apidae	Apis	mellifera	Apidae.Apis.mellifera	F
Local	44039	3	G	1	L	NA	NA	202002255	35.9437	-83.9367	Apidae	Apis	mellifera	Apidae.Apis.mellifera	F
Local	44039	3	G	1	L	NA	NA	202002256	35.9437	-83.9367	Apidae	Apis	mellifera	Apidae.Apis.mellifera	F
Local	44039	3	G	1	L	NA	NA	202002257	35.9437	-83.9367	Apidae	Apis	mellifera	Apidae.Apis.mellifera	F
Local	44039	3	G	1	L	NA	NA	202002258	35.9437	-83.9367	Apidae	Apis	mellifera	Apidae.Apis.mellifera	F
Local	44039	3	G	1	L	NA	NA	202002259	35.9437	-83.9367	Apidae	Apis	mellifera	Apidae.Apis.mellifera	F
Local	44039	3	G	1	L	NA	NA	202002260	35.9437	-83.9367	Apidae	Apis	mellifera	Apidae.Apis.mellifera	F
Local	44039	3	G	1	L	NA	NA	202002261	35.9437	-83.9367	Apidae	Apis	mellifera	Apidae.Apis.mellifera	F
Local	44039	3	G	1	L	NA	NA	202002262	35.9437	-83.9367	Apidae	Apis	mellifera	Apidae.Apis.mellifera	F
Local	44039	3	G	1	L	NA	NA	202002263	35.9437	-83.9367	Apidae	Apis	mellifera	Apidae.Apis.mellifera	F
Local	44039	3	G	1	L	NA	NA	202002264	35.9437	-83.9367	Apidae	Apis	mellifera	Apidae.Apis.mellifera	F
Local	44039	3	G	1	L	NA	NA	202002265	35.9437	-83.9367	Apidae	Apis	mellifera	Apidae.Apis.mellifera	F
Local	44039	3	G	1	L	NA	NA	202002266	35.9437	-83.9367	Apidae	Apis	mellifera	Apidae.Apis.mellifera	F
Local	44039	3	G	1	L	NA	NA	202002267	35.9437	-83.9367	Apidae	Apis	mellifera	Apidae.Apis.mellifera	F
Local	44039	3	G	1	L	NA	NA	202002268	35.9437	-83.9367	Apidae	Apis	mellifera	Apidae.Apis.mellifera	F
Local	44039	3	G	1	L	NA	NA	202002269	35.9437	-83.9367	Apidae	Apis	mellifera	Apidae.Apis.mellifera	F
Local	44039	3	G	1	L	NA	NA	202002270	35.9437	-83.9367	Apidae	Apis	mellifera	Apidae.Apis.mellifera	F
Local	44039	3	G	1	L	NA	NA	202002271	35.9437	-83.9367	Apidae	Apis	mellifera	Apidae.Apis.mellifera	F
Local	44039	3	G	1	L	NA	NA	202002272	35.9437	-83.9367	Apidae	Apis	mellifera	Apidae.Apis.mellifera	F
Local	44039	3	G	1	L	NA	NA	202002273	35.9437	-83.9367	Apidae	Apis	mellifera	Apidae.Apis.mellifera	F
Local	44039	3	G	1	L	NA	NA	202002274	35.9437	-83.9367	Apidae	Apis	mellifera	Apidae.Apis.mellifera	F
Local	44039	3	G	1	L	NA	NA	202002275	35.9437	-83.9367	Apidae	Apis	mellifera	Apidae.Apis.mellifera	F
Local	44039	3	G	1	F	NA	NA	202002310	35.9439	-83.9394	Apidae	Apis	mellifera	Apidae.Apis.mellifera	F
Local	44039	3	G	1	F	NA	NA	202002311	35.9439	-83.9394	Apidae	Apis	mellifera	Apidae.Apis.mellifera	F
Local	44039	3	G	1	F	NA	NA	202002312	35.9439	-83.9394	Apidae	Apis	mellifera	Apidae.Apis.mellifera	F
Local	44039	3	G	1	F	NA	NA	202002313	35.9439	-83.9394	Apidae	Apis	mellifera	Apidae.Apis.mellifera	F
Local	44039	3	G	1	F	NA	NA	202002314	35.9439	-83.9394	Apidae	Apis	mellifera	Apidae.Apis.mellifera	F
Local	44039	3	G	1	F	NA	NA	202002315	35.9439	-83.9394	Apidae	Apis	mellifera	Apidae.Apis.mellifera	F
Local	44039	3	G	1	F	NA	NA	202002316	35.9439	-83.9394	Apidae	Apis	mellifera	Apidae.Apis.mellifera	F
Local	44039	3	G	1	F	NA	NA	202002317	35.9439	-83.9394	Apidae	Apis	mellifera	Apidae.Apis.mellifera	F
Local	44039	3	G	1	F	NA	NA	202002318	35.9439	-83.9394	Apidae	Apis	mellifera	Apidae.Apis.mellifera	F
Local	44039	3	G	1	F	NA	NA	202002319	35.9439	-83.9394	Apidae	Apis	mellifera	Apidae.Apis.mellifera	F
Local	44039	3	G	1	F	NA	NA	202002320	35.9439	-83.9394	Apidae	Apis	mellifera	Apidae.Apis.mellifera	F
Local	44039	3	G	1	F	NA	NA	202002321	35.9439	-83.9394	Apidae	Apis	mellifera	Apidae.Apis.mellifera	F
Local	44039	3	G	1	F	NA	NA	202002322	35.9439	-83.9394	Apidae	Apis	mellifera	Apidae.Apis.mellifera	F
Local	44039	3	G	1	F	NA	NA	202002323	35.9439	-83.9394	Apidae	Apis	mellifera	Apidae.Apis.mellifera	F
Local	44039	3	G	1	F	NA	NA	202002324	35.9439	-83.9394	Apidae	Apis	mellifera	Apidae.Apis.mellifera	F
Local	44039	3	G	1	F	NA	NA	202002325	35.9439	-83.9394	Apidae	Apis	mellifera	Apidae.Apis.mellifera	F
Local	44039	3	G	1	F	NA	NA	202002326	35.9439	-83.9394	Apidae	Apis	mellifera	Apidae.Apis.mellifera	F
Local	44039	3	G	1	F	NA	NA	202002327	35.9439	-83.9394	Apidae	Apis	mellifera	Apidae.Apis.mellifera	F
Local	44039	3	G	1	F	NA	NA	202002328	35.9439	-83.9394	Apidae	Apis	mellifera	Apidae.Apis.mellifera	F
Local	44039	3	G	1	F	NA	NA	202002329	35.9439	-83.9394	Apidae	Apis	mellifera	Apidae.Apis.mellifera	F
Local	44039	3	G	1	F	NA	NA	202002330	35.9439	-83.9394	Apidae	Apis	mellifera	Apidae.Apis.mellifera	F
Local	44039	3	G	1	F	NA	NA	202002331	35.9439	-83.9394	Apidae	Apis	mellifera	Apidae.Apis.mellifera	F
Local	44039	3	G	1	F	NA	NA	202002332	35.9439	-83.9394	Apidae	Apis	mellifera	Apidae.Apis.mellifera	F
Local	44039	3	G	1	M	NA	NA	202002372	35.944	-83.9372	Apidae	Apis	mellifera	Apidae.Apis.mellifera	F
Local	44039	3	G	1	M	NA	NA	202002373	35.944	-83.9372	Apidae	Apis	mellifera	Apidae.Apis.mellifera	F
Local	44039	3	G	1	M	NA	NA	202002374	35.944	-83.9372	Apidae	Apis	mellifera	Apidae.Apis.mellifera	F
Local	44039	3	G	1	M	NA	NA	202002375	35.944	-83.9372	Apidae	Apis	mellifera	Apidae.Apis.mellifera	F
Local	44039	3	G	1	M	NA	NA	202002376	35.944	-83.9372	Apidae	Apis	mellifera	Apidae.Apis.mellifera	F
Local	44039	3	G	1	M	NA	NA	202002377	35.944	-83.9372	Apidae	Apis	mellifera	Apidae.Apis.mellifera	F
Local	44039	3	G	1	M	NA	NA	202002378	35.944	-83.9372	Apidae	Apis	mellifera	Apidae.Apis.mellifera	F
Local	44039	3	G	1	M	NA	NA	202002379	35.944	-83.9372	Apidae	Apis	mellifera	Apidae.Apis.mellifera	F
Local	44039	3	G	1	M	NA	NA	202002380	35.944	-83.9372	Apidae	Apis	mellifera	Apidae.Apis.mellifera	F
Local	44039	3	G	1	M	NA	NA	202002381	35.944	-83.9372	Apidae	Apis	mellifera	Apidae.Apis.mellifera	F
Local	44039	3	G	1	M	NA	NA	202002382	35.944	-83.9372	Apidae	Apis	mellifera	Apidae.Apis.mellifera	F
Local	44039	3	G	1	M	NA	NA	202002383	35.944	-83.9372	Apidae	Apis	mellifera	Apidae.Apis.mellifera	F
Local	44039	3	G	1	M	NA	NA	202002384	35.944	-83.9372	Apidae	Apis	mellifera	Apidae.Apis.mellifera	F
Local	44039	3	G	1	M	NA	NA	202002385	35.944	-83.9372	Apidae	Apis	mellifera	Apidae.Apis.mellifera	F
Local	44039	3	G	1	M	NA	NA	202002386	35.944	-83.9372	Apidae	Apis	mellifera	Apidae.Apis.mellifera	F
Local	44039	3	G	1	M	NA	NA	202002387	35.944	-83.9372	Apidae	Apis	mellifera	Apidae.Apis.mellifera	F
Local	44039	3	G	1	M	NA	NA	202002388	35.944	-83.9372	Apidae	Apis	mellifera	Apidae.Apis.mellifera	F
Local	44039	3	G	1	M	NA	NA	202002389	35.944	-83.9372	Apidae	Apis	mellifera	Apidae.Apis.mellifera	F
Local	44039	3	G	1	M	NA	NA	202002390	35.944	-83.9372	Apidae	Apis	mellifera	Apidae.Apis.mellifera	F
Local	44039	3	G	1	M	NA	NA	202002391	35.944	-83.9372	Apidae	Apis	mellifera	Apidae.Apis.mellifera	F
Local	44039	3	G	1	M	NA	NA	202002392	35.944	-83.9372	Apidae	Apis	mellifera	Apidae.Apis.mellifera	F
Local	44039	3	G	1	M	NA	NA	202002393	35.944	-83.9372	Apidae	Apis	mellifera	Apidae.Apis.mellifera	F
Local	44039	3	G	1	M	NA	NA	202002394	35.944	-83.9372	Apidae	Apis	mellifera	Apidae.Apis.mellifera	F
Local	44039	3	G	1	M	NA	NA	202002395	35.944	-83.9372	Apidae	Apis	mellifera	Apidae.Apis.mellifera	F
Local	44039	3	G	1	M	NA	NA	202002396	35.944	-83.9372	Apidae	Apis	mellifera	Apidae.Apis.mellifera	F
Local	44039	3	G	1	M	NA	NA	202002397	35.944	-83.9372	Apidae	Apis	mellifera	Apidae.Apis.mellifera	F
Local	44039	3	G	1	M	NA	NA	202002398	35.944	-83.9372	Apidae	Apis	mellifera	Apidae.Apis.mellifera	F
Local	44039	3	G	1	M	NA	NA	202002399	35.944	-83.9372	Apidae	Apis	mellifera	Apidae.Apis.mellifera	F
Local	44039	3	G	1	A	NA	NA	202002439	35.9442	-83.9377	Apidae	Apis	mellifera	Apidae.Apis.mellifera	F
Local	44039	3	G	1	A	NA	NA	202002440	35.9442	-83.9377	Apidae	Apis	mellifera	Apidae.Apis.mellifera	F
Local	44039	3	G	1	A	NA	NA	202002441	35.9442	-83.9377	Apidae	Apis	mellifera	Apidae.Apis.mellifera	F
Local	44039	3	G	1	A	NA	NA	202002442	35.9442	-83.9377	Apidae	Apis	mellifera	Apidae.Apis.mellifera	F
Local	44039	3	G	1	A	NA	NA	202002443	35.9442	-83.9377	Apidae	Apis	mellifera	Apidae.Apis.mellifera	F
Local	44039	3	G	1	A	NA	NA	202002444	35.9442	-83.9377	Apidae	Apis	mellifera	Apidae.Apis.mellifera	F
Local	44039	3	G	1	A	NA	NA	202002445	35.9442	-83.9377	Apidae	Apis	mellifera	Apidae.Apis.mellifera	F
Local	44039	3	G	1	A	NA	NA	202002446	35.9442	-83.9377	Apidae	Apis	mellifera	Apidae.Apis.mellifera	F
Local	44039	3	G	1	A	NA	NA	202002447	35.9442	-83.9377	Apidae	Apis	mellifera	Apidae.Apis.mellifera	F
Local	44039	3	G	1	A	NA	NA	202002448	35.9442	-83.9377	Apidae	Apis	mellifera	Apidae.Apis.mellifera	F
Local	44039	3	G	1	A	NA	NA	202002449	35.9442	-83.9377	Apidae	Apis	mellifera	Apidae.Apis.mellifera	F
Local	44039	3	G	1	A	NA	NA	202002450	35.9442	-83.9377	Apidae	Apis	mellifera	Apidae.Apis.mellifera	F
Local	44039	3	G	1	A	NA	NA	202002451	35.9442	-83.9377	Apidae	Apis	mellifera	Apidae.Apis.mellifera	F
Local	44039	3	G	1	A	NA	NA	202002452	35.9442	-83.9377	Apidae	Apis	mellifera	Apidae.Apis.mellifera	F
Local	44039	3	G	1	A	NA	NA	202002453	35.9442	-83.9377	Apidae	Apis	mellifera	Apidae.Apis.mellifera	F
Local	44039	3	G	1	A	NA	NA	202002454	35.9442	-83.9377	Apidae	Apis	mellifera	Apidae.Apis.mellifera	F
Local	44039	3	G	1	A	NA	NA	202002455	35.9442	-83.9377	Apidae	Apis	mellifera	Apidae.Apis.mellifera	F
Local	44039	3	G	1	A	NA	NA	202002456	35.9442	-83.9377	Apidae	Apis	mellifera	Apidae.Apis.mellifera	F
Local	44039	3	G	1	A	NA	NA	202002457	35.9442	-83.9377	Apidae	Apis	mellifera	Apidae.Apis.mellifera	F
Local	44039	3	G	1	A	NA	NA	202002458	35.9442	-83.9377	Apidae	Apis	mellifera	Apidae.Apis.mellifera	F
Local	44039	3	G	1	A	NA	NA	202002459	35.9442	-83.9377	Apidae	Apis	mellifera	Apidae.Apis.mellifera	F
Local	44039	3	G	1	A	NA	NA	202002460	35.9442	-83.9377	Apidae	Apis	mellifera	Apidae.Apis.mellifera	F
Local	44039	3	G	1	A	NA	NA	202002461	35.9442	-83.9377	Apidae	Apis	mellifera	Apidae.Apis.mellifera	F
Local	44039	3	G	1	A	NA	NA	202002462	35.9442	-83.9377	Apidae	Apis	mellifera	Apidae.Apis.mellifera	F
Local	44039	3	G	1	A	NA	NA	202002463	35.9442	-83.9377	Apidae	Apis	mellifera	Apidae.Apis.mellifera	F
Local	44039	3	G	1	A	NA	NA	202002464	35.9442	-83.9377	Apidae	Apis	mellifera	Apidae.Apis.mellifera	F
Local	44039	3	G	1	A	NA	NA	202002465	35.9442	-83.9377	Apidae	Apis	mellifera	Apidae.Apis.mellifera	F
Local	44039	3	G	1	A	NA	NA	202002466	35.9442	-83.9377	Apidae	Apis	mellifera	Apidae.Apis.mellifera	F
Local	44039	3	G	1	A	NA	NA	202002467	35.9442	-83.9377	Apidae	Apis	mellifera	Apidae.Apis.mellifera	F
Local	44039	3	G	1	A	NA	NA	202002468	35.9442	-83.9377	Apidae	Apis	mellifera	Apidae.Apis.mellifera	F
Local	44039	3	G	1	A	NA	NA	202002469	35.9442	-83.9377	Apidae	Apis	mellifera	Apidae.Apis.mellifera	F
Local	44039	3	G	1	A	NA	NA	202002470	35.9442	-83.9377	Apidae	Apis	mellifera	Apidae.Apis.mellifera	F
Local	44039	3	G	1	A	NA	NA	202002471	35.9442	-83.9377	Apidae	Apis	mellifera	Apidae.Apis.mellifera	F
Local	44039	3	G	1	A	NA	NA	202002472	35.9442	-83.9377	Apidae	Apis	mellifera	Apidae.Apis.mellifera	F
Local	44039	3	G	1	A	NA	NA	202002473	35.9442	-83.9377	Apidae	Apis	mellifera	Apidae.Apis.mellifera	F
Local	44039	3	G	1	A	NA	NA	202002474	35.9442	-83.9377	Apidae	Apis	mellifera	Apidae.Apis.mellifera	F
Local	44039	3	G	1	A	NA	NA	202002475	35.9442	-83.9377	Apidae	Apis	mellifera	Apidae.Apis.mellifera	F
Local	44039	3	G	1	A	NA	NA	202002476	35.9442	-83.9377	Apidae	Apis	mellifera	Apidae.Apis.mellifera	F
Local	44039	3	G	1	A	NA	NA	202002477	35.9442	-83.9377	Apidae	Apis	mellifera	Apidae.Apis.mellifera	F
Local	44039	3	G	1	A	NA	NA	202002478	35.9442	-83.9377	Apidae	Apis	mellifera	Apidae.Apis.mellifera	F
Local	44039	3	G	1	A	NA	NA	202002479	35.9442	-83.9377	Apidae	Apis	mellifera	Apidae.Apis.mellifera	F
Local	44039	3	G	1	A	NA	NA	202002480	35.9442	-83.9377	Apidae	Apis	mellifera	Apidae.Apis.mellifera	F
Local	44039	3	G	1	A	NA	NA	202002481	35.9442	-83.9377	Apidae	Apis	mellifera	Apidae.Apis.mellifera	F
Local	44039	3	G	1	A	NA	NA	202002482	35.9442	-83.9377	Apidae	Apis	mellifera	Apidae.Apis.mellifera	F
Local	44039	3	G	1	A	NA	NA	202002483	35.9442	-83.9377	Apidae	Apis	mellifera	Apidae.Apis.mellifera	F
Local	44039	3	G	1	A	NA	NA	202002484	35.9442	-83.9377	Apidae	Apis	mellifera	Apidae.Apis.mellifera	F
Local	44039	3	G	1	A	NA	NA	202002485	35.9442	-83.9377	Apidae	Apis	mellifera	Apidae.Apis.mellifera	F
Local	44039	3	G	1	A	NA	NA	202002486	35.9442	-83.9377	Apidae	Apis	mellifera	Apidae.Apis.mellifera	F
Local	44039	3	G	1	A	NA	NA	202002487	35.9442	-83.9377	Apidae	Apis	mellifera	Apidae.Apis.mellifera	F
Local	44039	3	G	1	A	NA	NA	202002488	35.9442	-83.9377	Apidae	Apis	mellifera	Apidae.Apis.mellifera	F
Local	44039	3	G	1	A	NA	NA	202002489	35.9442	-83.9377	Apidae	Apis	mellifera	Apidae.Apis.mellifera	F
Local	44039	3	G	1	A	NA	NA	202002490	35.9442	-83.9377	Apidae	Apis	mellifera	Apidae.Apis.mellifera	F
Local	44039	3	G	1	A	NA	NA	202002491	35.9442	-83.9377	Apidae	Apis	mellifera	Apidae.Apis.mellifera	F
Local	44039	3	G	1	A	NA	NA	202002492	35.9442	-83.9377	Apidae	Apis	mellifera	Apidae.Apis.mellifera	F
Local	44039	3	G	1	A	NA	NA	202002493	35.9442	-83.9377	Apidae	Apis	mellifera	Apidae.Apis.mellifera	F
Local	44039	3	G	1	A	NA	NA	202002494	35.9442	-83.9377	Apidae	Apis	mellifera	Apidae.Apis.mellifera	F
Local	44039	3	G	1	A	NA	NA	202002495	35.9442	-83.9377	Apidae	Apis	mellifera	Apidae.Apis.mellifera	F
Local	44039	3	G	1	A	NA	NA	202002496	35.9442	-83.9377	Apidae	Apis	mellifera	Apidae.Apis.mellifera	F
Local	44039	3	G	1	A	NA	NA	202002497	35.9442	-83.9377	Apidae	Apis	mellifera	Apidae.Apis.mellifera	F
Local	44039	3	G	1	A	NA	NA	202002498	35.9442	-83.9377	Apidae	Apis	mellifera	Apidae.Apis.mellifera	F
Local	44039	3	G	1	A	NA	NA	202002499	35.9442	-83.9377	Apidae	Apis	mellifera	Apidae.Apis.mellifera	F
Local	44039	3	G	1	A	NA	NA	202002500	35.9442	-83.9377	Apidae	Apis	mellifera	Apidae.Apis.mellifera	F
Local	44039	3	G	1	A	NA	NA	202002501	35.9442	-83.9377	Apidae	Apis	mellifera	Apidae.Apis.mellifera	F
Local	44039	3	G	1	A	NA	NA	202002502	35.9442	-83.9377	Apidae	Apis	mellifera	Apidae.Apis.mellifera	F
Local	44039	3	G	1	A	NA	NA	202002503	35.9442	-83.9377	Apidae	Apis	mellifera	Apidae.Apis.mellifera	F
Local	44039	3	G	1	A	NA	NA	202002504	35.9442	-83.9377	Apidae	Apis	mellifera	Apidae.Apis.mellifera	F
Local	44039	3	G	1	A	NA	NA	202002505	35.9442	-83.9377	Apidae	Apis	mellifera	Apidae.Apis.mellifera	F
Local	44039	3	G	1	A	NA	NA	202002506	35.9442	-83.9377	Apidae	Apis	mellifera	Apidae.Apis.mellifera	F
Local	44039	3	G	1	A	NA	NA	202002507	35.9442	-83.9377	Apidae	Apis	mellifera	Apidae.Apis.mellifera	F
Local	44039	3	G	1	A	NA	NA	202002508	35.9442	-83.9377	Apidae	Apis	mellifera	Apidae.Apis.mellifera	F
Local	44039	3	G	1	A	NA	NA	202002509	35.9442	-83.9377	Apidae	Apis	mellifera	Apidae.Apis.mellifera	F
Local	44039	3	G	1	L	NA	NA	202002231	35.9437	-83.9367	Apidae	Apis	mellifera	Apidae.Apis.mellifera	F
Local	44039	3	G	1	L	NA	NA	202002232	35.9437	-83.9367	Apidae	Apis	mellifera	Apidae.Apis.mellifera	F
Local	44039	3	G	1	F	NA	NA	202002296	35.9439	-83.9394	Apidae	Apis	mellifera	Apidae.Apis.mellifera	F
Local	44039	3	G	1	A	NA	NA	202002423	35.9442	-83.9377	Apidae	Apis	mellifera	Apidae.Apis.mellifera	F
Local	44039	3	G	1	A	NA	NA	202002433	35.9442	-83.9377	Apidae	Apis	mellifera	Apidae.Apis.mellifera	F
Local	44039	3	G	1	L	NA	NA	202002218	35.9437	-83.9367	Halictidae	Lasioglossum	apocyni	Halictidae.Lasioglossum.apocyni	F
Local	44039	3	G	1	L	NA	NA	202002220	35.9437	-83.9367	Halictidae	Lasioglossum	apocyni	Halictidae.Lasioglossum.apocyni	F
Local	44039	3	G	1	L	NA	NA	202002221	35.9437	-83.9367	Halictidae	Lasioglossum	apocyni	Halictidae.Lasioglossum.apocyni	F
Local	44039	3	G	1	F	NA	NA	202002283	35.9439	-83.9394	Halictidae	Lasioglossum	apocyni	Halictidae.Lasioglossum.apocyni	F
Local	44039	3	G	1	F	NA	NA	202002284	35.9439	-83.9394	Halictidae	Lasioglossum	apocyni	Halictidae.Lasioglossum.apocyni	F
Local	44039	3	G	1	F	NA	NA	202002286	35.9439	-83.9394	Halictidae	Lasioglossum	apocyni	Halictidae.Lasioglossum.apocyni	F
Local	44039	3	G	1	F	NA	NA	202002289	35.9439	-83.9394	Halictidae	Lasioglossum	apocyni	Halictidae.Lasioglossum.apocyni	F
Local	44039	3	G	1	F	NA	NA	202002291	35.9439	-83.9394	Halictidae	Lasioglossum	apocyni	Halictidae.Lasioglossum.apocyni	F
Local	44039	3	G	1	M	NA	NA	202002340	35.944	-83.9372	Halictidae	Lasioglossum	apocyni	Halictidae.Lasioglossum.apocyni	F
Local	44039	3	G	1	M	NA	NA	202002341	35.944	-83.9372	Halictidae	Lasioglossum	apocyni	Halictidae.Lasioglossum.apocyni	F
Local	44039	3	G	1	M	NA	NA	202002343	35.944	-83.9372	Halictidae	Lasioglossum	apocyni	Halictidae.Lasioglossum.apocyni	F
Local	44039	3	G	1	M	NA	NA	202002361	35.944	-83.9372	Halictidae	Lasioglossum	apocyni	Halictidae.Lasioglossum.apocyni	F
Local	44039	3	G	1	M	NA	NA	202002363	35.944	-83.9372	Halictidae	Lasioglossum	apocyni	Halictidae.Lasioglossum.apocyni	F
Local	44039	3	G	1	M	NA	NA	202002365	35.944	-83.9372	Halictidae	Lasioglossum	apocyni	Halictidae.Lasioglossum.apocyni	F
Local	44039	3	G	1	M	NA	NA	202002366	35.944	-83.9372	Halictidae	Lasioglossum	apocyni	Halictidae.Lasioglossum.apocyni	F
Local	44039	3	G	1	M	NA	NA	202002368	35.944	-83.9372	Halictidae	Lasioglossum	apocyni	Halictidae.Lasioglossum.apocyni	F
Local	44039	3	G	1	M	NA	NA	202002369	35.944	-83.9372	Halictidae	Lasioglossum	apocyni	Halictidae.Lasioglossum.apocyni	F
Local	44039	3	G	1	M	NA	NA	202002371	35.944	-83.9372	Halictidae	Lasioglossum	apocyni	Halictidae.Lasioglossum.apocyni	F
Local	44039	3	G	1	A	NA	NA	202002408	35.9442	-83.9377	Halictidae	Lasioglossum	apocyni	Halictidae.Lasioglossum.apocyni	F
Local	44039	3	G	1	A	NA	NA	202002414	35.9442	-83.9377	Halictidae	Lasioglossum	apocyni	Halictidae.Lasioglossum.apocyni	F
Local	44039	3	G	1	A	NA	NA	202002415	35.9442	-83.9377	Halictidae	Lasioglossum	apocyni	Halictidae.Lasioglossum.apocyni	F
Local	44039	3	G	1	A	NA	NA	202002418	35.9442	-83.9377	Halictidae	Lasioglossum	apocyni	Halictidae.Lasioglossum.apocyni	F
Local	44039	3	G	1	A	NA	NA	202002424	35.9442	-83.9377	Halictidae	Lasioglossum	apocyni	Halictidae.Lasioglossum.apocyni	F
Local	44039	3	G	1	A	NA	NA	202002428	35.9442	-83.9377	Halictidae	Lasioglossum	apocyni	Halictidae.Lasioglossum.apocyni	F
Local	44039	3	G	1	A	NA	NA	202002434	35.9442	-83.9377	Halictidae	Lasioglossum	apocyni	Halictidae.Lasioglossum.apocyni	F
Local	44039	3	G	1	A	NA	NA	202002438	35.9442	-83.9377	Halictidae	Lasioglossum	apocyni	Halictidae.Lasioglossum.apocyni	F
Local	44039	3	G	1	F	NA	NA	202002285	35.9439	-83.9394	Halictidae	Lasioglossum	fattigi	Halictidae.Lasioglossum.fattigi	f
Local	44039	3	G	1	F	NA	NA	202002288	35.9439	-83.9394	Halictidae	Lasioglossum	hitchensi	Halictidae.Lasioglossum.hitchensi	F
Local	44039	3	G	1	M	NA	NA	202002344	35.944	-83.9372	Halictidae	Lasioglossum	hitchensi	Halictidae.Lasioglossum.hitchensi	F
Local	44039	3	G	1	F	NA	NA	202002287	35.9439	-83.9394	Halictidae	Lasioglossum	imitatum	Halictidae.Lasioglossum.imitatum	F
Local	44039	3	G	1	A	NA	NA	202002407	35.9442	-83.9377	Halictidae	Lasioglossum	imitatum	Halictidae.Lasioglossum.imitatum	F
Local	44039	3	G	1	A	NA	NA	202002435	35.9442	-83.9377	Halictidae	Lasioglossum	imitatum	Halictidae.Lasioglossum.imitatum	F
Local	44039	3	G	1	L	NA	NA	202002224	35.9437	-83.9367	Halictidae	Halictus	ligatus/poeyi	Halictidae.Halictus.ligatus/poeyi	F
Local	44039	3	G	1	L	NA	NA	202002225	35.9437	-83.9367	Halictidae	Halictus	ligatus/poeyi	Halictidae.Halictus.ligatus/poeyi	F
Local	44039	3	G	1	L	NA	NA	202002226	35.9437	-83.9367	Halictidae	Halictus	ligatus/poeyi	Halictidae.Halictus.ligatus/poeyi	F
Local	44039	3	G	1	L	NA	NA	202002227	35.9437	-83.9367	Halictidae	Halictus	ligatus/poeyi	Halictidae.Halictus.ligatus/poeyi	F
Local	44039	3	G	1	M	NA	NA	202002347	35.944	-83.9372	Halictidae	Halictus	ligatus/poeyi	Halictidae.Halictus.ligatus/poeyi	F
Local	44039	3	G	1	M	NA	NA	202002348	35.944	-83.9372	Halictidae	Halictus	ligatus/poeyi	Halictidae.Halictus.ligatus/poeyi	F
Local	44039	3	G	1	M	NA	NA	202002349	35.944	-83.9372	Halictidae	Halictus	ligatus/poeyi	Halictidae.Halictus.ligatus/poeyi	F
Local	44039	3	G	1	M	NA	NA	202002364	35.944	-83.9372	Halictidae	Lasioglossum	tegulare	Halictidae.Lasioglossum.tegulare	F
Local	44039	3	G	1	L	NA	NA	202002229	35.9437	-83.9367	Halictidae	Agapostemon	virescens	Halictidae.Agapostemon.virescens	F
Local	44039	3	G	1	L	NA	NA	202002230	35.9437	-83.9367	Halictidae	Agapostemon	virescens	Halictidae.Agapostemon.virescens	F
Local	44039	3	G	1	M	NA	NA	202002342	35.944	-83.9372	Megachilidae	Megachile	pusilla	Megachilidae.Megachile.pusilla	F
Local	44039	3	G	1	M	NA	NA	202002345	35.944	-83.9372	Megachilidae	Megachile	pusilla	Megachilidae.Megachile.pusilla	F
Local	44039	3	G	1	M	NA	NA	202002346	35.944	-83.9372	Megachilidae	Megachile	pusilla	Megachilidae.Megachile.pusilla	F
Local	44039	3	G	1	F	NA	NA	202002293	35.9439	-83.9394	Megachilidae	Megachile	rotundata	Megachilidae.Megachile.rotundata	F
Local	44039	3	G	1	F	NA	NA	202002294	35.9439	-83.9394	Megachilidae	Megachile	rotundata	Megachilidae.Megachile.rotundata	F
Garden	44039	3	O	5	F	Senmar	S. marilandica	202005848	35.8848	-83.9256	Apidae	Bombus	impatiens	Apidae.Bombus.impatiens	F
Garden	44039	3	O	5	F	Senmar	S. marilandica	202005849	35.8848	-83.9256	Apidae	Bombus	impatiens	Apidae.Bombus.impatiens	F
Garden	44039	3	O	5	F	Senmar	S. marilandica	202005856	35.8848	-83.9256	Apidae	Bombus	impatiens	Apidae.Bombus.impatiens	F
Garden	44039	3	O	5	F	Senmar	S. marilandica	202005857	35.8848	-83.9256	Apidae	Bombus	impatiens	Apidae.Bombus.impatiens	F
Garden	44039	3	O	5	F	Senmar	S. marilandica	202005860	35.8848	-83.9256	Apidae	Bombus	impatiens	Apidae.Bombus.impatiens	F
Garden	44039	3	O	5	F	Senmar	S. marilandica	202005861	35.8848	-83.9256	Apidae	Bombus	impatiens	Apidae.Bombus.impatiens	F
Garden	44039	3	O	5	F	Senmar	S. marilandica	202005862	35.8848	-83.9256	Apidae	Bombus	impatiens	Apidae.Bombus.impatiens	F
Garden	44039	3	O	5	F	Senmar	S. marilandica	202005863	35.8848	-83.9256	Apidae	Bombus	impatiens	Apidae.Bombus.impatiens	F
Garden	44039	3	O	5	F	Senmar	S. marilandica	202005864	35.8848	-83.9256	Apidae	Bombus	impatiens	Apidae.Bombus.impatiens	F
Garden	44039	3	O	5	F	Senmar	S. marilandica	202005865	35.8848	-83.9256	Apidae	Bombus	impatiens	Apidae.Bombus.impatiens	F
Garden	44039	3	O	5	F	Senmar	S. marilandica	202005866	35.8848	-83.9256	Apidae	Bombus	impatiens	Apidae.Bombus.impatiens	F
Garden	44039	3	O	5	F	Senmar	S. marilandica	202005867	35.8848	-83.9256	Apidae	Bombus	impatiens	Apidae.Bombus.impatiens	F
Garden	44039	3	O	5	F	Senmar	S. marilandica	202005868	35.8848	-83.9256	Apidae	Bombus	impatiens	Apidae.Bombus.impatiens	F
Garden	44039	3	O	5	F	Senmar	S. marilandica	202005869	35.8848	-83.9256	Apidae	Bombus	impatiens	Apidae.Bombus.impatiens	F
Garden	44039	3	O	5	F	Senmar	S. marilandica	202005871	35.8848	-83.9256	Apidae	Bombus	impatiens	Apidae.Bombus.impatiens	F
Garden	44039	3	O	5	F	Senmar	S. marilandica	202005872	35.8848	-83.9256	Apidae	Bombus	impatiens	Apidae.Bombus.impatiens	F
Garden	44039	3	O	5	F	Senmar	S. marilandica	202005875	35.8848	-83.9256	Apidae	Bombus	impatiens	Apidae.Bombus.impatiens	F
Garden	44039	3	O	5	M	Senmar	S. marilandica	202005974	35.8842	-83.9253	Apidae	Bombus	impatiens	Apidae.Bombus.impatiens	F
Garden	44039	3	O	5	M	Senmar	S. marilandica	202005975	35.8842	-83.9253	Apidae	Bombus	impatiens	Apidae.Bombus.impatiens	F
Local	44060	5	P	2	F	NA	NA	202004237	36.0114	-85.1332	Halictidae	Lasioglossum	hitchensi	Halictidae.Lasioglossum.hitchensi	F
Local	44060	5	P	2	L	NA	NA	202004248	36.0119	-85.1312	Halictidae	Lasioglossum	hitchensi	Halictidae.Lasioglossum.hitchensi	F
Local	44060	5	P	2	F	NA	NA	202004239	36.0114	-85.1332	Halictidae	Lasioglossum	illinoense	Halictidae.Lasioglossum.illinoense	F
Local	44060	5	P	2	M	NA	NA	202004199	36.0118	-85.1306	Halictidae	Lasioglossum	imitatum	Halictidae.Lasioglossum.imitatum	F
Local	44060	5	P	2	M	NA	NA	202004206	36.0118	-85.1306	Halictidae	Lasioglossum	leucocomum	Halictidae.Lasioglossum.leucocomum	F
Local	44060	5	P	2	A	NA	NA	202004210	36.0123	-85.1334	Halictidae	Lasioglossum	leucocomum	Halictidae.Lasioglossum.leucocomum	F
Local	44060	5	P	2	A	NA	NA	202004224	36.0123	-85.1334	Halictidae	Lasioglossum	leucocomum	Halictidae.Lasioglossum.leucocomum	F
Local	44060	5	P	2	A	NA	NA	202004230	36.0123	-85.1334	Halictidae	Lasioglossum	leucocomum	Halictidae.Lasioglossum.leucocomum	F
Local	44060	5	P	2	F	NA	NA	202004235	36.0114	-85.1332	Halictidae	Lasioglossum	leucocomum	Halictidae.Lasioglossum.leucocomum	F
Local	44060	5	P	2	L	NA	NA	202004250	36.0119	-85.1312	Halictidae	Lasioglossum	leucocomum	Halictidae.Lasioglossum.leucocomum	F
Local	44060	5	P	2	L	NA	NA	202004249	36.0119	-85.1312	Halictidae	Halictus	ligatus/poeyi	Halictidae.Halictus.ligatus/poeyi	F
Local	44060	5	P	2	A	NA	NA	202004215	36.0123	-85.1334	Halictidae	Lasioglossum	pruinosum	Halictidae.Lasioglossum.pruinosum	F
Local	44060	5	P	2	M	NA	NA	202004196	36.0118	-85.1306	Halictidae	Lasioglossum	trigeminum	Halictidae.Lasioglossum.trigeminum	F
Local	44060	5	P	2	M	NA	NA	202004198	36.0118	-85.1306	Halictidae	Lasioglossum	trigeminum	Halictidae.Lasioglossum.trigeminum	F
Local	44060	5	P	2	A	NA	NA	202004213	36.0123	-85.1334	Halictidae	Lasioglossum	trigeminum	Halictidae.Lasioglossum.trigeminum	F
Local	44060	5	P	2	A	NA	NA	202004218	36.0123	-85.1334	Halictidae	Lasioglossum	trigeminum	Halictidae.Lasioglossum.trigeminum	F
Local	44060	5	P	2	A	NA	NA	202004221	36.0123	-85.1334	Halictidae	Lasioglossum	trigeminum	Halictidae.Lasioglossum.trigeminum	F
Local	44060	5	P	2	A	NA	NA	202004231	36.0123	-85.1334	Halictidae	Lasioglossum	trigeminum	Halictidae.Lasioglossum.trigeminum	F
Local	44060	5	P	2	F	NA	NA	202004234	36.0114	-85.1332	Halictidae	Lasioglossum	trigeminum	Halictidae.Lasioglossum.trigeminum	F
Local	44060	5	P	2	L	NA	NA	202004251	36.0119	-85.1312	Halictidae	Lasioglossum	trigeminum	Halictidae.Lasioglossum.trigeminum	F
Local	44060	5	P	2	L	NA	NA	202004253	36.0119	-85.1312	Halictidae	Lasioglossum	trigeminum	Halictidae.Lasioglossum.trigeminum	F
Garden	44060	5	P	2	A	Helhir	H. hirsutus	202010395	36.0123	-85.1334	Apidae	Apis	mellifera	Apidae.Apis.mellifera	F
Garden	44060	5	P	2	A	Helhir	H. hirsutus	202008242	36.0123	-85.1334	Apidae	Melissodes	trinodis	Apidae.Melissodes.trinodis	M
Garden	44060	5	P	2	A	Helhir	H. hirsutus	202008243	36.0123	-85.1334	Apidae	Melissodes	trinodis	Apidae.Melissodes.trinodis	M
Garden	44039	3	O	5	F	Senmar	S. marilandica	202005873	35.8848	-83.9256	Apidae	Xylocopa	virginica	Apidae.Xylocopa.virginica	F
Garden	44039	3	O	5	A	Helocc	H. occidentalis	202007072	35.8845	-83.9251	Halictidae	Agapostemon	virescens	Halictidae.Agapostemon.virescens	M
Garden	44039	3	O	5	M	Helocc	H. occidentalis	202005954	35.8842	-83.9253	Halictidae	Agapostemon	virescens	Halictidae.Agapostemon.virescens	M
Garden	44039	3	O	5	M	Helocc	H. occidentalis	202005956	35.8842	-83.9253	Halictidae	Agapostemon	virescens	Halictidae.Agapostemon.virescens	F
Garden	44060	5	P	2	A	Helhir	H. hirsutus	202008244	36.0123	-85.1334	Apidae	Melissodes	trinodis	Apidae.Melissodes.trinodis	M
Garden	44060	5	P	2	A	Helhir	H. hirsutus	202008245	36.0123	-85.1334	Apidae	Melissodes	trinodis	Apidae.Melissodes.trinodis	M
Garden	44060	5	P	2	A	Helocc	H. occidentalis	202008262	36.0123	-85.1334	Apidae	Melissodes	trinodis	Apidae.Melissodes.trinodis	F
Garden	44060	5	P	2	A	Helhir	H. hirsutus	202008206	36.0123	-85.1334	Halictidae	Augochlorella	aurata	Halictidae.Augochlorella.aurata	F
Garden	44060	5	P	2	A	Helhir	H. hirsutus	202008207	36.0123	-85.1334	Halictidae	Augochlorella	aurata	Halictidae.Augochlorella.aurata	F
Garden	44060	5	P	2	A	Helhir	H. hirsutus	202008208	36.0123	-85.1334	Halictidae	Augochlorella	aurata	Halictidae.Augochlorella.aurata	F
Garden	44060	5	P	2	A	Helhir	H. hirsutus	202008209	36.0123	-85.1334	Halictidae	Augochlorella	aurata	Halictidae.Augochlorella.aurata	F
Garden	44039	3	O	5	F	Senmar	S. marilandica	202005854	35.8848	-83.9256	Halictidae	Augochloropsis	metallica	Halictidae.Augochloropsis.metallica	F
Garden	44039	3	O	5	F	Senmar	S. marilandica	202005859	35.8848	-83.9256	Halictidae	Augochloropsis	metallica	Halictidae.Augochloropsis.metallica	F
Garden	44039	3	O	5	F	Senmar	S. marilandica	202005870	35.8848	-83.9256	Halictidae	Augochloropsis	metallica	Halictidae.Augochloropsis.metallica	F
Garden	44039	3	O	5	F	Senmar	S. marilandica	202005874	35.8848	-83.9256	Halictidae	Augochloropsis	metallica	Halictidae.Augochloropsis.metallica	F
Garden	44039	3	O	5	M	Senmar	S. marilandica	202005973	35.8842	-83.9253	Halictidae	Augochloropsis	metallica	Halictidae.Augochloropsis.metallica	F
Garden	44039	3	O	5	M	Senmar	S. marilandica	202005976	35.8842	-83.9253	Halictidae	Augochloropsis	metallica	Halictidae.Augochloropsis.metallica	F
Garden	44060	5	P	2	A	Helhir	H. hirsutus	202008210	36.0123	-85.1334	Halictidae	Augochlorella	aurata	Halictidae.Augochlorella.aurata	F
Garden	44060	5	P	2	A	Helhir	H. hirsutus	202008211	36.0123	-85.1334	Halictidae	Augochlorella	aurata	Halictidae.Augochlorella.aurata	F
Garden	44060	5	P	2	A	Helhir	H. hirsutus	202008212	36.0123	-85.1334	Halictidae	Augochlorella	aurata	Halictidae.Augochlorella.aurata	F
Garden	44060	5	P	2	A	Helhir	H. hirsutus	202008213	36.0123	-85.1334	Halictidae	Augochlorella	aurata	Halictidae.Augochlorella.aurata	F
Garden	44060	5	P	2	A	Helhir	H. hirsutus	202008214	36.0123	-85.1334	Halictidae	Augochlorella	aurata	Halictidae.Augochlorella.aurata	F
Garden	44060	5	P	2	A	Helocc	H. occidentalis	202008247	36.0123	-85.1334	Halictidae	Augochlorella	aurata	Halictidae.Augochlorella.aurata	F
Garden	44060	5	P	2	A	Helocc	H. occidentalis	202008248	36.0123	-85.1334	Halictidae	Augochlorella	aurata	Halictidae.Augochlorella.aurata	F
Garden	44060	5	P	2	A	Helocc	H. occidentalis	202008249	36.0123	-85.1334	Halictidae	Augochlorella	aurata	Halictidae.Augochlorella.aurata	F
Garden	44060	5	P	2	A	Helocc	H. occidentalis	202008250	36.0123	-85.1334	Halictidae	Augochlorella	aurata	Halictidae.Augochlorella.aurata	F
Garden	44060	5	P	2	A	Helocc	H. occidentalis	202008251	36.0123	-85.1334	Halictidae	Augochlorella	aurata	Halictidae.Augochlorella.aurata	F
Garden	44060	5	P	2	A	Helhir	H. hirsutus	202008215	36.0123	-85.1334	Halictidae	Halictus	ligatus/poeyi	Halictidae.Halictus.ligatus/poeyi	F
Garden	44060	5	P	2	A	Helhir	H. hirsutus	202008216	36.0123	-85.1334	Halictidae	Halictus	ligatus/poeyi	Halictidae.Halictus.ligatus/poeyi	F
Garden	44060	5	P	2	A	Helhir	H. hirsutus	202008217	36.0123	-85.1334	Halictidae	Halictus	ligatus/poeyi	Halictidae.Halictus.ligatus/poeyi	F
Garden	44060	5	P	2	A	Helhir	H. hirsutus	202008218	36.0123	-85.1334	Halictidae	Halictus	ligatus/poeyi	Halictidae.Halictus.ligatus/poeyi	F
Garden	44060	5	P	2	A	Helhir	H. hirsutus	202008219	36.0123	-85.1334	Halictidae	Halictus	ligatus/poeyi	Halictidae.Halictus.ligatus/poeyi	F
Garden	44060	5	P	2	A	Helhir	H. hirsutus	202008220	36.0123	-85.1334	Halictidae	Halictus	ligatus/poeyi	Halictidae.Halictus.ligatus/poeyi	F
Garden	44060	5	P	2	A	Helhir	H. hirsutus	202008221	36.0123	-85.1334	Halictidae	Halictus	ligatus/poeyi	Halictidae.Halictus.ligatus/poeyi	F
Garden	44060	5	P	2	A	Helhir	H. hirsutus	202008222	36.0123	-85.1334	Halictidae	Halictus	ligatus/poeyi	Halictidae.Halictus.ligatus/poeyi	F
Garden	44060	5	P	2	A	Helhir	H. hirsutus	202008223	36.0123	-85.1334	Halictidae	Halictus	ligatus/poeyi	Halictidae.Halictus.ligatus/poeyi	F
Garden	44060	5	P	2	A	Helhir	H. hirsutus	202008224	36.0123	-85.1334	Halictidae	Halictus	ligatus/poeyi	Halictidae.Halictus.ligatus/poeyi	F
Garden	44060	5	P	2	A	Helhir	H. hirsutus	202008225	36.0123	-85.1334	Halictidae	Halictus	ligatus/poeyi	Halictidae.Halictus.ligatus/poeyi	F
Garden	44060	5	P	2	A	Helhir	H. hirsutus	202008226	36.0123	-85.1334	Halictidae	Halictus	ligatus/poeyi	Halictidae.Halictus.ligatus/poeyi	F
Garden	44060	5	P	2	A	Helhir	H. hirsutus	202008227	36.0123	-85.1334	Halictidae	Halictus	ligatus/poeyi	Halictidae.Halictus.ligatus/poeyi	F
Garden	44060	5	P	2	A	Helhir	H. hirsutus	202008228	36.0123	-85.1334	Halictidae	Halictus	ligatus/poeyi	Halictidae.Halictus.ligatus/poeyi	F
Garden	44039	3	O	5	M	Pycmut	P. muticum	202005967	35.8842	-83.9253	Halictidae	Halictus	confusus	Halictidae.Halictus.confusus	M
Garden	44060	5	P	2	A	Helhir	H. hirsutus	202008229	36.0123	-85.1334	Halictidae	Halictus	ligatus/poeyi	Halictidae.Halictus.ligatus/poeyi	F
Garden	44060	5	P	2	A	Helhir	H. hirsutus	202008230	36.0123	-85.1334	Halictidae	Halictus	ligatus/poeyi	Halictidae.Halictus.ligatus/poeyi	F
Garden	44060	5	P	2	A	Helhir	H. hirsutus	202008231	36.0123	-85.1334	Halictidae	Halictus	ligatus/poeyi	Halictidae.Halictus.ligatus/poeyi	F
Garden	44060	5	P	2	A	Helhir	H. hirsutus	202008232	36.0123	-85.1334	Halictidae	Halictus	ligatus/poeyi	Halictidae.Halictus.ligatus/poeyi	F
Garden	44060	5	P	2	A	Helhir	H. hirsutus	202008233	36.0123	-85.1334	Halictidae	Halictus	ligatus/poeyi	Halictidae.Halictus.ligatus/poeyi	F
Garden	44060	5	P	2	A	Helhir	H. hirsutus	202008234	36.0123	-85.1334	Halictidae	Halictus	ligatus/poeyi	Halictidae.Halictus.ligatus/poeyi	F
Garden	44060	5	P	2	A	Helhir	H. hirsutus	202008235	36.0123	-85.1334	Halictidae	Halictus	ligatus/poeyi	Halictidae.Halictus.ligatus/poeyi	F
Garden	44060	5	P	2	A	Helhir	H. hirsutus	202008236	36.0123	-85.1334	Halictidae	Halictus	ligatus/poeyi	Halictidae.Halictus.ligatus/poeyi	F
Garden	44060	5	P	2	A	Helhir	H. hirsutus	202008237	36.0123	-85.1334	Halictidae	Halictus	ligatus/poeyi	Halictidae.Halictus.ligatus/poeyi	F
Garden	44060	5	P	2	A	Helhir	H. hirsutus	202008238	36.0123	-85.1334	Halictidae	Halictus	ligatus/poeyi	Halictidae.Halictus.ligatus/poeyi	F
Garden	44060	5	P	2	A	Helhir	H. hirsutus	202008239	36.0123	-85.1334	Halictidae	Halictus	ligatus/poeyi	Halictidae.Halictus.ligatus/poeyi	F
Garden	44060	5	P	2	A	Helhir	H. hirsutus	202008240	36.0123	-85.1334	Halictidae	Halictus	ligatus/poeyi	Halictidae.Halictus.ligatus/poeyi	F
Garden	44060	5	P	2	A	Helhir	H. hirsutus	202008241	36.0123	-85.1334	Halictidae	Halictus	ligatus/poeyi	Halictidae.Halictus.ligatus/poeyi	F
Garden	44060	5	P	2	A	Helocc	H. occidentalis	202008252	36.0123	-85.1334	Halictidae	Halictus	ligatus/poeyi	Halictidae.Halictus.ligatus/poeyi	F
Garden	44060	5	P	2	A	Helocc	H. occidentalis	202008253	36.0123	-85.1334	Halictidae	Halictus	ligatus/poeyi	Halictidae.Halictus.ligatus/poeyi	F
Garden	44060	5	P	2	A	Helocc	H. occidentalis	202008254	36.0123	-85.1334	Halictidae	Halictus	ligatus/poeyi	Halictidae.Halictus.ligatus/poeyi	F
Garden	44060	5	P	2	A	Helocc	H. occidentalis	202008255	36.0123	-85.1334	Halictidae	Halictus	ligatus/poeyi	Halictidae.Halictus.ligatus/poeyi	F
Garden	44060	5	P	2	A	Helocc	H. occidentalis	202008256	36.0123	-85.1334	Halictidae	Halictus	ligatus/poeyi	Halictidae.Halictus.ligatus/poeyi	F
Garden	44060	5	P	2	A	Helocc	H. occidentalis	202008257	36.0123	-85.1334	Halictidae	Halictus	ligatus/poeyi	Halictidae.Halictus.ligatus/poeyi	F
Garden	44060	5	P	2	A	Helocc	H. occidentalis	202008258	36.0123	-85.1334	Halictidae	Halictus	ligatus/poeyi	Halictidae.Halictus.ligatus/poeyi	F
Garden	44060	5	P	2	A	Helocc	H. occidentalis	202008259	36.0123	-85.1334	Halictidae	Halictus	ligatus/poeyi	Halictidae.Halictus.ligatus/poeyi	F
Garden	44060	5	P	2	A	Helocc	H. occidentalis	202008260	36.0123	-85.1334	Halictidae	Halictus	ligatus/poeyi	Halictidae.Halictus.ligatus/poeyi	F
Garden	44060	5	P	2	A	Helocc	H. occidentalis	202008261	36.0123	-85.1334	Halictidae	Halictus	ligatus/poeyi	Halictidae.Halictus.ligatus/poeyi	F
Garden	44060	5	P	2	M	Helocc	H. occidentalis	202008307	36.0118	-85.1306	Halictidae	Halictus	ligatus/poeyi	Halictidae.Halictus.ligatus/poeyi	F
Garden	44060	5	P	2	M	Helocc	H. occidentalis	202008308	36.0118	-85.1306	Halictidae	Halictus	ligatus/poeyi	Halictidae.Halictus.ligatus/poeyi	F
Garden	44060	5	P	2	M	Helocc	H. occidentalis	202008309	36.0118	-85.1306	Halictidae	Halictus	ligatus/poeyi	Halictidae.Halictus.ligatus/poeyi	F
Garden	44060	5	P	2	A	Helocc	H. occidentalis	202008246	36.0123	-85.1334	Halictidae	Lasioglossum	pruinosum	Halictidae.Lasioglossum.pruinosum	F
Garden	44026	1	C	3	L	Pycmut	P. muticum	202005042	36.02	-85.1278	Halictidae	Lasioglossum	sp	Halictidae.Lasioglossum.sp	M
Local	44026	1	C	3	A	NA	NA	202001129	36.0181	-85.1267	Apidae	Ceratina	mikmaqi	Apidae.Ceratina.mikmaqi	F
Local	44026	1	C	3	M	NA	NA	202001128	36.0194	-85.1299	Apidae	Apis	mellifera	Apidae.Apis.mellifera	F
Local	44026	1	C	3	M	NA	NA	202001119	36.0194	-85.1299	Halictidae	Lasioglossum	admirandum	Halictidae.Lasioglossum.admirandum	f
Local	44026	1	C	3	F	NA	NA	202001113	36.0191	-85.1273	Halictidae	Augochlorella	aurata	Halictidae.Augochlorella.aurata	F
Local	44026	1	C	3	F	NA	NA	202001114	36.0191	-85.1273	Halictidae	Lasioglossum	callidum	Halictidae.Lasioglossum.callidum	F
Local	44026	1	C	3	M	NA	NA	202001120	36.0194	-85.1299	Halictidae	Lasioglossum	callidum	Halictidae.Lasioglossum.callidum	F
Local	44026	1	C	3	L	NA	NA	202001136	36.02	-85.1278	Halictidae	Lasioglossum	callidum	Halictidae.Lasioglossum.callidum	F
Local	44026	1	C	3	M	NA	NA	202001121	36.0194	-85.1299	Halictidae	Lasioglossum	hitchensi	Halictidae.Lasioglossum.hitchensi	F
Local	44026	1	C	3	M	NA	NA	202001127	36.0194	-85.1299	Halictidae	Lasioglossum	hitchensi	Halictidae.Lasioglossum.hitchensi	F
Local	44026	1	C	3	F	NA	NA	202001112	36.0191	-85.1273	Halictidae	Augochloropsis	metallica	Halictidae.Augochloropsis.metallica	F
Garden	44039	3	O	5	A	Stolae	S. laevis	202007060	35.8845	-83.9251	Halictidae	Halictus	ligatus/poeyi	Halictidae.Halictus.ligatus/poeyi	F
Garden	44039	3	O	5	A	Helocc	H. occidentalis	202007071	35.8845	-83.9251	Halictidae	Halictus	ligatus/poeyi	Halictidae.Halictus.ligatus/poeyi	F
Garden	44039	3	O	5	A	Helocc	H. occidentalis	202007073	35.8845	-83.9251	Halictidae	Halictus	ligatus/poeyi	Halictidae.Halictus.ligatus/poeyi	F
Garden	44039	3	O	5	A	Corlan	C. lanceolata	202008836	35.8845	-83.9251	Halictidae	Halictus	ligatus/poeyi	Halictidae.Halictus.ligatus/poeyi	F
Garden	44039	3	O	5	A	Corlan	C. lanceolata	202008837	35.8845	-83.9251	Halictidae	Halictus	ligatus/poeyi	Halictidae.Halictus.ligatus/poeyi	F
Garden	44039	3	O	5	M	Helocc	H. occidentalis	202005955	35.8842	-83.9253	Halictidae	Halictus	ligatus/poeyi	Halictidae.Halictus.ligatus/poeyi	F
Garden	44039	3	O	5	M	Helocc	H. occidentalis	202005957	35.8842	-83.9253	Halictidae	Halictus	ligatus/poeyi	Halictidae.Halictus.ligatus/poeyi	F
Garden	44039	3	O	5	M	Helocc	H. occidentalis	202005958	35.8842	-83.9253	Halictidae	Halictus	ligatus/poeyi	Halictidae.Halictus.ligatus/poeyi	F
Garden	44039	3	O	5	M	Helocc	H. occidentalis	202005959	35.8842	-83.9253	Halictidae	Halictus	ligatus/poeyi	Halictidae.Halictus.ligatus/poeyi	F
Garden	44039	3	O	5	M	Helocc	H. occidentalis	202005961	35.8842	-83.9253	Halictidae	Halictus	ligatus/poeyi	Halictidae.Halictus.ligatus/poeyi	F
Garden	44039	3	O	5	M	Helocc	H. occidentalis	202005962	35.8842	-83.9253	Halictidae	Halictus	ligatus/poeyi	Halictidae.Halictus.ligatus/poeyi	F
Garden	44039	3	O	5	M	Helocc	H. occidentalis	202005963	35.8842	-83.9253	Halictidae	Halictus	ligatus/poeyi	Halictidae.Halictus.ligatus/poeyi	M
Local	44026	1	C	3	M	NA	NA	202001124	36.0194	-85.1299	Halictidae	Lasioglossum	trigeminum	Halictidae.Lasioglossum.trigeminum	F
Local	44026	1	C	3	M	NA	NA	202001118	36.0194	-85.1299	Megachilidae	Hoplitis	producta	Megachilidae.Hoplitis.producta	f
Garden	44026	1	C	3	L	Pycmut	P. muticum	202005058	36.02	-85.1278	Halictidae	Augochloropsis	metallica	Halictidae.Augochloropsis.metallica	M
Garden	44026	1	C	3	L	Pycmut	P. muticum	202005060	36.02	-85.1278	Halictidae	Augochloropsis	metallica	Halictidae.Augochloropsis.metallica	M
Garden	44026	1	C	3	L	Pycmut	P. muticum	202005069	36.02	-85.1278	Halictidae	Augochloropsis	metallica	Halictidae.Augochloropsis.metallica	M
Garden	44026	1	C	3	L	Pycmut	P. muticum	202005090	36.02	-85.1278	Halictidae	Augochloropsis	metallica	Halictidae.Augochloropsis.metallica	M
Garden	44026	1	C	3	L	Pycmut	P. muticum	202005091	36.02	-85.1278	Halictidae	Augochloropsis	metallica	Halictidae.Augochloropsis.metallica	M
Garden	44026	1	C	3	L	Pycmut	P. muticum	202005092	36.02	-85.1278	Halictidae	Augochloropsis	metallica	Halictidae.Augochloropsis.metallica	M
Garden	44026	1	C	3	L	Pycmut	P. muticum	202005093	36.02	-85.1278	Halictidae	Augochloropsis	metallica	Halictidae.Augochloropsis.metallica	F
Garden	44026	1	C	3	M	Pycmut	P. muticum	202008008	36.0194	-85.1299	Halictidae	Augochloropsis	metallica	Halictidae.Augochloropsis.metallica	M
Garden	44039	3	O	5	L	Pycmut	P. muticum	202005945	35.8845	-83.9259	Halictidae	Lasioglossum	admirandum	Halictidae.Lasioglossum.admirandum	F
Garden	44039	3	O	5	F	Senmar	S. marilandica	202005850	35.8848	-83.9256	Halictidae	Lasioglossum	apocyni	Halictidae.Lasioglossum.apocyni	F
Garden	44039	3	O	5	F	Senmar	S. marilandica	202005851	35.8848	-83.9256	Halictidae	Lasioglossum	apocyni	Halictidae.Lasioglossum.apocyni	F
Garden	44039	3	O	5	F	Senmar	S. marilandica	202005853	35.8848	-83.9256	Halictidae	Lasioglossum	apocyni	Halictidae.Lasioglossum.apocyni	F
Garden	44039	3	O	5	F	Senmar	S. marilandica	202005855	35.8848	-83.9256	Halictidae	Lasioglossum	apocyni	Halictidae.Lasioglossum.apocyni	F
Garden	44039	3	O	5	F	Senmar	S. marilandica	202005858	35.8848	-83.9256	Halictidae	Lasioglossum	apocyni	Halictidae.Lasioglossum.apocyni	F
Garden	44039	3	O	5	M	Senmar	S. marilandica	202005972	35.8842	-83.9253	Halictidae	Lasioglossum	callidum	Halictidae.Lasioglossum.callidum	F
Garden	44039	3	O	5	L	Phylep	P. leptophylla	202007084	35.8845	-83.9259	Halictidae	Lasioglossum	hitchensi	Halictidae.Lasioglossum.hitchensi	F
Garden	44039	3	O	5	M	Pycmut	P. muticum	202005969	35.8842	-83.9253	Halictidae	Lasioglossum	leucocomum	Halictidae.Lasioglossum.leucocomum	F
Garden	44039	3	O	5	M	Senmar	S. marilandica	202005971	35.8842	-83.9253	Halictidae	Lasioglossum	pilosum	Halictidae.Lasioglossum.pilosum	F
Garden	44026	1	C	3	M	Pycmut	P. muticum	202008009	36.0194	-85.1299	Halictidae	Augochloropsis	metallica	Halictidae.Augochloropsis.metallica	M
Garden	44026	1	C	3	M	Pycmut	P. muticum	202008010	36.0194	-85.1299	Halictidae	Augochloropsis	metallica	Halictidae.Augochloropsis.metallica	M
Garden	44026	1	C	3	M	Pycmut	P. muticum	202008011	36.0194	-85.1299	Halictidae	Augochloropsis	metallica	Halictidae.Augochloropsis.metallica	M
Garden	44026	1	C	3	L	Pycmut	P. muticum	202005043	36.02	-85.1278	Halictidae	Lasioglossum	sp	Halictidae.Lasioglossum.sp	M
Garden	44026	1	C	3	L	Pycmut	P. muticum	202005044	36.02	-85.1278	Halictidae	Lasioglossum	sp	Halictidae.Lasioglossum.sp	M
Garden	44026	1	C	3	L	Pycmut	P. muticum	202005047	36.02	-85.1278	Halictidae	Lasioglossum	sp	Halictidae.Lasioglossum.sp	M
Garden	44026	1	C	3	L	Pycmut	P. muticum	202005048	36.02	-85.1278	Halictidae	Lasioglossum	sp	Halictidae.Lasioglossum.sp	M
Garden	44026	1	C	3	L	Pycmut	P. muticum	202005049	36.02	-85.1278	Halictidae	Lasioglossum	sp	Halictidae.Lasioglossum.sp	M
Garden	44026	1	C	3	L	Pycmut	P. muticum	202005052	36.02	-85.1278	Halictidae	Lasioglossum	sp	Halictidae.Lasioglossum.sp	M
Garden	44026	1	C	3	L	Pycmut	P. muticum	202005054	36.02	-85.1278	Halictidae	Lasioglossum	sp	Halictidae.Lasioglossum.sp	M
Garden	44026	1	C	3	L	Pycmut	P. muticum	202005055	36.02	-85.1278	Halictidae	Lasioglossum	sp	Halictidae.Lasioglossum.sp	M
Garden	44026	1	C	3	L	Pycmut	P. muticum	202005056	36.02	-85.1278	Halictidae	Lasioglossum	sp	Halictidae.Lasioglossum.sp	M
Garden	44026	1	C	3	M	Pycmut	P. muticum	202008012	36.0194	-85.1299	Halictidae	Augochloropsis	metallica	Halictidae.Augochloropsis.metallica	M
Garden	44026	1	C	3	M	Corlan	C. lanceolata	202008042	36.0194	-85.1299	Halictidae	Halictus	ligatus/poeyi	Halictidae.Halictus.ligatus/poeyi	F
Garden	44026	1	C	3	L	Pycmut	P. muticum	202005041	36.02	-85.1278	Halictidae	Lasioglossum	callidum	Halictidae.Lasioglossum.callidum	F
Garden	44026	1	C	3	M	Pycmut	P. muticum	202007997	36.0194	-85.1299	Halictidae	Lasioglossum	callidum	Halictidae.Lasioglossum.callidum	F
Garden	44026	1	C	3	M	Pycmut	P. muticum	202008003	36.0194	-85.1299	Halictidae	Lasioglossum	callidum	Halictidae.Lasioglossum.callidum	F
Garden	44026	1	C	3	M	Pycmut	P. muticum	202008014	36.0194	-85.1299	Halictidae	Lasioglossum	callidum	Halictidae.Lasioglossum.callidum	F
Garden	44026	1	C	3	L	Phylep	P. leptophylla	202007053	36.02	-85.1278	Halictidae	Lasioglossum	imitatum	Halictidae.Lasioglossum.imitatum	F
Garden	44026	1	C	3	L	Pycmut	P. muticum	202005059	36.02	-85.1278	Halictidae	Lasioglossum	sp	Halictidae.Lasioglossum.sp	M
Garden	44026	1	C	3	L	Pycmut	P. muticum	202005061	36.02	-85.1278	Halictidae	Lasioglossum	sp	Halictidae.Lasioglossum.sp	M
Garden	44026	1	C	3	L	Pycmut	P. muticum	202005062	36.02	-85.1278	Halictidae	Lasioglossum	sp	Halictidae.Lasioglossum.sp	M
Garden	44026	1	C	3	L	Pycmut	P. muticum	202005063	36.02	-85.1278	Halictidae	Lasioglossum	sp	Halictidae.Lasioglossum.sp	M
Garden	44026	1	C	3	L	Pycmut	P. muticum	202005064	36.02	-85.1278	Halictidae	Lasioglossum	sp	Halictidae.Lasioglossum.sp	M
Garden	44026	1	C	3	L	Pycmut	P. muticum	202005065	36.02	-85.1278	Halictidae	Lasioglossum	sp	Halictidae.Lasioglossum.sp	M
Garden	44026	1	C	3	L	Pycmut	P. muticum	202005066	36.02	-85.1278	Halictidae	Lasioglossum	sp	Halictidae.Lasioglossum.sp	M
Garden	44026	1	C	3	L	Pycmut	P. muticum	202005067	36.02	-85.1278	Halictidae	Lasioglossum	sp	Halictidae.Lasioglossum.sp	M
Garden	44026	1	C	3	L	Pycmut	P. muticum	202005070	36.02	-85.1278	Halictidae	Lasioglossum	sp	Halictidae.Lasioglossum.sp	M
Garden	44026	1	C	3	L	Pycmut	P. muticum	202005072	36.02	-85.1278	Halictidae	Lasioglossum	sp	Halictidae.Lasioglossum.sp	M
Garden	44026	1	C	3	L	Pycmut	P. muticum	202005073	36.02	-85.1278	Halictidae	Lasioglossum	sp	Halictidae.Lasioglossum.sp	M
Garden	44026	1	C	3	L	Pycmut	P. muticum	202005075	36.02	-85.1278	Halictidae	Lasioglossum	sp	Halictidae.Lasioglossum.sp	M
Garden	44026	1	C	3	L	Pycmut	P. muticum	202005076	36.02	-85.1278	Halictidae	Lasioglossum	sp	Halictidae.Lasioglossum.sp	M
Local	44039	3	G	1	L	NA	NA	202002243	35.9437	-83.9367	Apidae	Bombus	griseocollis	Apidae.Bombus.griseocollis	M
Local	44039	3	G	1	F	NA	NA	202002299	35.9439	-83.9394	Apidae	Bombus	impatiens	Apidae.Bombus.impatiens	M
Local	44039	3	G	1	F	NA	NA	202002302	35.9439	-83.9394	Apidae	Bombus	impatiens	Apidae.Bombus.impatiens	M
Local	44039	3	G	1	F	NA	NA	202002303	35.9439	-83.9394	Apidae	Bombus	impatiens	Apidae.Bombus.impatiens	M
Local	44039	3	G	1	F	NA	NA	202002304	35.9439	-83.9394	Apidae	Bombus	impatiens	Apidae.Bombus.impatiens	M
Local	44039	3	G	1	M	NA	NA	202002357	35.944	-83.9372	Apidae	Bombus	impatiens	Apidae.Bombus.impatiens	M
Local	44039	3	G	1	A	NA	NA	202002409	35.9442	-83.9377	Apidae	Bombus	impatiens	Apidae.Bombus.impatiens	M
Local	44039	3	G	1	A	NA	NA	202002419	35.9442	-83.9377	Apidae	Bombus	impatiens	Apidae.Bombus.impatiens	M
Local	44039	3	G	1	L	NA	NA	202002228	35.9437	-83.9367	Halictidae	Agapostemon	virescens	Halictidae.Agapostemon.virescens	M
Local	44039	3	G	1	M	NA	NA	202002354	35.944	-83.9372	Halictidae	Agapostemon	virescens	Halictidae.Agapostemon.virescens	M
Local	44039	3	G	1	A	NA	NA	202002413	35.9442	-83.9377	Megachilidae	Megachile	mendica	Megachilidae.Megachile.mendica	M
Local	44039	3	G	1	A	NA	NA	202002430	35.9442	-83.9377	Megachilidae	Megachile	petulans	Megachilidae.Megachile.petulans	m
Local	44039	3	G	1	A	NA	NA	202002421	35.9442	-83.9377	Megachilidae	Megachile	pusilla	Megachilidae.Megachile.pusilla	M
[truncated: 2,104 more rows]

## Sheet: Collections
Date	SamplingRound	Site	Block	Dev2km	GardenType	SurveyType	ScaledPlantRichness	ScaledFloralDisplay	BeeAbundance	BeeSpRich	SampleDuration
44027	1	G	1	60	A	Local	0.666667	0.555556	51	5	10
44027	1	G	1	60	A	Garden	0.5	0.0736086	11	6	15
44027	1	G	1	60	F	Local	1	0.888889	29	9	10
44027	1	G	1	60	L	Local	1	1	46	10	10
44027	1	G	1	60	M	Local	1	0.777778	73	12	10
44034	2	G	1	60	A	Local	0.777778	0.777778	81	12	10
44034	2	G	1	60	F	Local	0.888889	0.777778	120	8	10
44034	2	G	1	60	L	Local	1	1	44	12	10
44034	2	G	1	60	M	Local	1	0.888889	41	12	10
44039	3	G	1	60	A	Local	0.777778	0.777778	104	8	10
44039	3	G	1	60	F	Local	1	0.777778	50	10	10
44039	3	G	1	60	L	Local	1	1	65	9	10
44039	3	G	1	60	M	Local	1	0.888889	65	12	10
44046	4	G	1	60	A	Local	0.666667	0.777778	42	11	10
44046	4	G	1	60	F	Local	1	0.777778	83	13	10
44046	4	G	1	60	L	Local	1	1	42	10	10
44046	4	G	1	60	M	Local	0.888889	0.888889	57	10	10
44054	5	G	1	60	A	Local	0.888889	0.888889	61	13	10
44054	5	G	1	60	F	Local	0.777778	0.666667	23	7	10
44054	5	G	1	60	L	Local	1	1	51	9	10
44054	5	G	1	60	M	Local	1	1	66	14	10
44027	1	G	1	60	F	Garden	0.166667	0.00718133	0	0	5
44027	1	G	1	60	L	Garden	0.166667	0.381807	21	6	5
44027	1	G	1	60	M	Garden	0.666667	0.679234	14	6	20
44034	2	G	1	60	A	Garden	0.5	0.101137	16	5	15
44034	2	G	1	60	F	Garden	0.166667	0.00119689	0	0	5
44034	2	G	1	60	L	Garden	0.5	0.174746	7	4	15
44034	2	G	1	60	M	Garden	0.666667	0.366248	12	6	20
44039	3	G	1	60	A	Garden	0.333333	0.190305	28	9	10
44039	3	G	1	60	F	Garden	0.166667	0.0125673	12	7	5
44039	3	G	1	60	L	Garden	0.333333	0.180132	0	0	10
44039	3	G	1	60	M	Garden	0.666667	0.298025	11	7	20
44046	4	G	1	60	A	Garden	0.5	0.353082	36	7	15
44046	4	G	1	60	F	Garden	0.5	0.0748055	1	1	15
44046	4	G	1	60	L	Garden	0.333333	0.231598	5	4	10
44046	4	G	1	60	M	Garden	0.666667	0.332136	10	4	20
44054	5	G	1	60	A	Garden	0.5	0.275883	25	6	15
44054	5	G	1	60	F	Garden	0.166667	0.101735	4	3	5
44054	5	G	1	60	L	Garden	0.5	0.444644	2	2	15
44054	5	G	1	60	M	Garden	0.666667	0.517654	15	10	20
44026	1	P	2	6	A	Local	0.444444	0.555556	15	3	10
44026	1	P	2	6	F	Local	0.444444	0.555556	16	6	10
44026	1	P	2	6	L	Local	0.111111	0.222222	33	6	10
44026	1	P	2	6	M	Local	0.111111	0.111111	3	3	10
44032	2	P	2	6	A	Local	0.333333	0.666667	16	9	10
44032	2	P	2	6	F	Local	0.222222	0.333333	17	7	10
44032	2	P	2	6	L	Local	0.111111	0	43	7	10
44032	2	P	2	6	M	Local	0.111111	0.222222	14	5	10
44026	1	P	2	6	A	Garden	0	0	0	0	0
44041	3	P	2	6	A	Local	0.111111	0.111111	7	5	10
44041	3	P	2	6	F	Local	0.111111	0.111111	5	3	10
44041	3	P	2	6	L	Local	0	0.333333	32	9	10
44041	3	P	2	6	M	Local	0	0	20	6	10
44049	4	P	2	6	A	Local	0	0	4	3	10
44049	4	P	2	6	F	Local	0	0	8	7	10
44049	4	P	2	6	L	Local	0	0.222222	9	6	10
44049	4	P	2	6	M	Local	0	0	2	2	10
44060	5	P	2	6	A	Local	0.111111	0.222222	17	7	10
44060	5	P	2	6	F	Local	0.111111	0.111111	6	6	10
44060	5	P	2	6	L	Local	0.222222	0.333333	18	7	10
44060	5	P	2	6	M	Local	0.333333	0.333333	10	7	10
44026	1	P	2	6	F	Garden	0.5	0.347696	2	2	15
44026	1	P	2	6	L	Garden	0.5	0.564931	11	7	15
44026	1	P	2	6	M	Garden	0.166667	0.0622382	6	3	5
44032	2	P	2	6	A	Garden	0.333333	0.00239378	1	1	10
44032	2	P	2	6	F	Garden	0.5	0.584081	0	0	15
44032	2	P	2	6	L	Garden	0.833333	0.903651	23	10	25
44032	2	P	2	6	M	Garden	0	0	0	0	0
44041	3	P	2	6	A	Garden	0.5	0.0185518	5	4	15
44041	3	P	2	6	F	Garden	0.5	0.968881	6	4	15
44041	3	P	2	6	L	Garden	0.333333	0.371634	16	7	10
44041	3	P	2	6	M	Garden	0.333333	0.154997	4	4	10
44049	4	P	2	6	A	Garden	0.333333	0.0777977	12	6	10
44049	4	P	2	6	F	Garden	0.5	0.148414	3	2	15
44049	4	P	2	6	L	Garden	0.5	0.659485	12	4	15
44049	4	P	2	6	M	Garden	0.333333	0.0676242	2	2	10
44060	5	P	2	6	A	Garden	1	0.294434	58	5	30
44060	5	P	2	6	F	Garden	0.333333	0.10772	0	0	10
44060	5	P	2	6	L	Garden	0.666667	0.265709	0	0	20
44060	5	P	2	6	M	Garden	0.666667	0.191502	3	1	20
44026	1	C	3	5	A	Local	0.333333	0.111111	1	1	10
44026	1	C	3	5	A	Garden	0.166667	0.000598444	0	0	5
44026	1	C	3	5	F	Local	0.222222	0.111111	3	3	10
44026	1	C	3	5	L	Local	0.333333	0.222222	2	2	10
44026	1	C	3	5	M	Local	0.222222	0.333333	11	7	10
44032	2	C	3	5	A	Local	0.222222	0	4	2	10
44032	2	C	3	5	F	Local	0.222222	0.111111	9	7	10
44032	2	C	3	5	L	Local	0.444444	0.222222	1	1	10
44032	2	C	3	5	M	Local	0.333333	0.333333	13	6	10
44041	3	C	3	5	A	Local	0.444444	0.444444	5	4	10
44041	3	C	3	5	F	Local	0.222222	0.333333	11	8	10
44041	3	C	3	5	L	Local	0.222222	0.222222	4	3	10
44041	3	C	3	5	M	Local	0.222222	0.333333	16	6	10
44049	4	C	3	5	A	Local	0.222222	0.222222	0	0	10
44049	4	C	3	5	F	Local	0.111111	0.111111	6	5	10
44049	4	C	3	5	L	Local	0.222222	0.111111	1	1	10
44049	4	C	3	5	M	Local	0.111111	0.333333	5	4	10
44060	5	C	3	5	A	Local	0.333333	0.222222	3	3	10
44060	5	C	3	5	F	Local	0.333333	0.333333	19	6	10
44060	5	C	3	5	L	Local	0.444444	0.555556	15	7	10
44060	5	C	3	5	M	Local	0.111111	0.222222	19	10	10
44026	1	C	3	5	F	Garden	0.166667	0.0251346	0	0	5
44026	1	C	3	5	L	Garden	0.666667	0.502693	57	5	20
44026	1	C	3	5	M	Garden	0.666667	0.794135	13	5	20
44032	2	C	3	5	A	Garden	0	0	0	0	0
44032	2	C	3	5	F	Garden	0.166667	0.0490724	0	0	5
44032	2	C	3	5	L	Garden	0.666667	0.741472	19	10	20
44032	2	C	3	5	M	Garden	0.666667	0.742669	43	11	20
44041	3	C	3	5	A	Garden	0.166667	0.00837822	4	3	5
44041	3	C	3	5	F	Garden	0.166667	0.0448833	1	1	5
44041	3	C	3	5	L	Garden	0.5	0.217834	23	6	15
44041	3	C	3	5	M	Garden	0.666667	1	67	11	20
44049	4	C	3	5	A	Garden	0.333333	0.0317175	3	3	10
44049	4	C	3	5	F	Garden	0	0	0	0	0
44049	4	C	3	5	L	Garden	0.333333	0.336326	1	1	10
44049	4	C	3	5	M	Garden	0.666667	0.701975	31	9	20
44060	5	C	3	5	A	Garden	0.333333	0.102932	21	3	10
44060	5	C	3	5	F	Garden	0	0	0	0	0
44060	5	C	3	5	L	Garden	0.5	0.00837822	0	0	15
44060	5	C	3	5	M	Garden	0.5	0.130461	17	8	15
44025	1	A	4	5	F	Local	0.111111	0	5	4	10
44025	1	A	4	5	L	Local	0	0.111111	0	0	10
44025	1	A	4	5	M	Local	0.111111	0.222222	20	4	10
44033	2	A	4	5	A	Local	0.444444	0.222222	74	11	10
44033	2	A	4	5	F	Local	0	0	8	5	10
44033	2	A	4	5	L	Local	0.111111	0	0	0	10
44033	2	A	4	5	M	Local	0.333333	0.222222	82	14	10
44040	3	A	4	5	A	Local	0.222222	0.444444	65	10	10
44040	3	A	4	5	F	Local	0	0.111111	3	1	10
44040	3	A	4	5	L	Local	0	0	3	2	10
44040	3	A	4	5	M	Local	0.333333	0.333333	66	7	10
44048	4	A	4	5	A	Local	0.222222	0.444444	129	12	10
44048	4	A	4	5	F	Local	0.111111	0	4	4	10
44048	4	A	4	5	L	Local	0.222222	0.111111	19	6	10
44048	4	A	4	5	M	Local	0.444444	0.555556	149	16	10
44055	5	A	4	5	A	Local	0.222222	0.444444	10	6	10
44055	5	A	4	5	F	Local	0.333333	0.111111	7	5	10
44055	5	A	4	5	L	Local	0.222222	0.111111	4	4	10
44055	5	A	4	5	M	Local	0.666667	0.555556	10	2	10
44025	1	A	4	5	F	Garden	0	0	0	0	0
44025	1	A	4	5	L	Garden	0.333333	0.452424	14	3	10
44025	1	A	4	5	M	Garden	0.333333	0.575703	31	9	10
44025	1	A	4	30	A	Local	0.333333	0.444444	16	6	10
44025	1	A	4	30	A	Garden	0.333333	0.0149611	6	2	10
44033	2	A	4	30	A	Garden	0.5	0.0424895	11	3	15
44033	2	A	4	30	F	Garden	0	0	0	0	0
44033	2	A	4	30	L	Garden	0.333333	0.201077	22	7	10
44033	2	A	4	30	M	Garden	0.5	0.528426	50	11	15
44040	3	A	4	30	A	Garden	0.5	0.12687	11	1	15
44040	3	A	4	30	F	Garden	0.166667	0.140036	10	6	5
44040	3	A	4	30	L	Garden	0.5	0.111311	1	1	15
44040	3	A	4	30	M	Garden	0.5	0.339916	6	1	15
44048	4	A	4	30	A	Garden	0.333333	0.14602	9	5	10
44048	4	A	4	30	F	Garden	0.166667	0.0730102	1	1	5
44048	4	A	4	30	L	Garden	0.5	0.0508677	4	3	15
44048	4	A	4	30	M	Garden	0.5	0.149611	19	10	15
44055	5	A	4	30	A	Garden	0.5	0.120886	19	3	15
44055	5	A	4	30	F	Garden	0	0	0	0	0
44055	5	A	4	30	L	Garden	0.5	0.0652304	0	0	15
44055	5	A	4	30	M	Garden	0.5	0.22322	0	0	15
44025	1	O	5	30	F	Local	0.444444	0.222222	14	9	10
44025	1	O	5	30	L	Local	0.555556	0.444444	6	6	10
44025	1	O	5	30	M	Local	0.444444	0.555556	22	6	10
44034	2	O	5	30	A	Local	0	0	2	2	10
44034	2	O	5	30	F	Local	0.111111	0.111111	11	10	10
44034	2	O	5	30	L	Local	0.222222	0.111111	105	12	10
44034	2	O	5	30	M	Local	0	0	6	5	10
44040	3	O	5	30	A	Local	0	0	2	1	10
44040	3	O	5	30	F	Local	0.111111	0.111111	7	5	10
44040	3	O	5	30	L	Local	0.111111	0.222222	107	14	10
44040	3	O	5	30	M	Local	0.222222	0.222222	3	3	10
44048	4	O	5	30	A	Local	0.111111	0.111111	13	3	10
44048	4	O	5	30	F	Local	0.222222	0.111111	82	8	10
44048	4	O	5	30	L	Local	0.333333	0.111111	40	15	10
44048	4	O	5	30	M	Local	0.222222	0.444444	29	11	10
44055	5	O	5	30	A	Local	0.222222	0.333333	42	11	10
44055	5	O	5	30	F	Local	0.222222	0.666667	44	7	10
44055	5	O	5	30	L	Local	0.111111	0.666667	38	1	10
44055	5	O	5	30	M	Local	0.444444	0.555556	32	10	10
44025	1	O	5	30	F	Garden	0.166667	0.0341113	0	0	5
44025	1	O	5	30	L	Garden	0.333333	0.248354	6	4	10
44025	1	O	5	30	M	Garden	0.5	0.129862	17	7	15
44025	1	O	5	15	A	Local	0.111111	0.222222	1	1	10
44034	2	O	5	15	A	Garden	0.5	0.0233393	9	4	15
44034	2	O	5	15	F	Garden	0.166667	0.336924	9	5	5
44034	2	O	5	15	L	Garden	0.333333	0.144225	21	6	10
44034	2	O	5	15	M	Garden	0.666667	0.187911	44	7	20
44040	3	O	5	15	A	Garden	0.5	0.02693	6	2	15
44040	3	O	5	15	F	Garden	0.166667	0.235189	27	4	5
44040	3	O	5	15	L	Garden	0.333333	0.128067	8	3	10
44040	3	O	5	15	M	Garden	0.666667	0.199282	20	9	20
44025	1	O	5	15	A	Garden	0.333333	0.0125673	2	2	10
44048	4	O	5	15	A	Garden	0.5	0.0819868	3	2	15
44048	4	O	5	15	F	Garden	0.166667	0.156194	2	2	5
44048	4	O	5	15	L	Garden	0.333333	0.131059	20	6	10
44048	4	O	5	15	M	Garden	0.666667	0.19988	40	9	20
44055	5	O	5	15	A	Garden	0.666667	0.123279	12	5	20
44055	5	O	5	15	F	Garden	0.166667	0.0095751	0	0	5
44055	5	O	5	15	L	Garden	0.333333	0.141831	4	4	10
44055	5	O	5	15	M	Garden	0.666667	0.154399	28	7	20
